# Supplementary material for: Review of Anasillomos Londt, 1983 with the description of a new species (Insecta: Diptera: Asilidae)
Source: Biodivers Data J. 2015 Mar 5;(3):e4652. doi: 10.3897/BDJ.3.e4652 (PMC4355677; doi:10.3897/BDJ.3.e4652)
Supplement: Supplementary material 1 — Natural-language species descriptions of Anasillomos as exported from Lucid Builder 3.5 in XML SDD format [file biodiversity_data_journal-3-e4652-s001.sdd]

<?xml version="1.0" encoding="UTF-8"?>
<Datasets xsi:schemaLocation="http://rs.tdwg.org/UBIF/2006/ http://www.lucidcentral.org/2006/SDD/SDD1.1/SDD.xsd" xmlns="http://rs.tdwg.org/UBIF/2006/" xmlns:xsi="http://www.w3.org/2001/XMLSchema-instance">
  <TechnicalMetadata created="2014-12-31T13:57:26.618-05:00">
    <Generator name="Lucid3 Builder" version="3.4.0_b01" routine="com.cbit.lucid.builder.core.io.sdd11.SDDKeyWriter" notes="http://www.lucidcentral.org/lucid3/"/>
    <TechnicalContact literal="http://www.lucidcentral.org" email="contact@lucidcentral.org"/>
  </TechnicalMetadata>
  <Dataset xml:lang="en-us">
    <Representation>
      <Label>Asilidae species descriptions</Label>
    </Representation>
    <TaxonNames>
      <TaxonName id="t1" debuglabel="748:Anasillomos">
        <Representation>
          <Label>Anasillomos</Label>
        </Representation>
      </TaxonName>
      <TaxonName id="t2" debuglabel="750:Anasillomos chrysopos">
        <Representation>
          <Label>Anasillomos chrysopos</Label>
        </Representation>
      </TaxonName>
      <TaxonName id="t3" debuglabel="751:Anasillomos juergeni">
        <Representation>
          <Label>Anasillomos juergeni</Label>
        </Representation>
      </TaxonName>
    </TaxonNames>
    <TaxonHierarchies>
      <TaxonHierarchy id="th1" debuglabel="1:Default Entity Tree">
        <Representation>
          <Label>Default Entity Tree</Label>
        </Representation>
        <TaxonHierarchyType>UnspecifiedTaxonomy</TaxonHierarchyType>
        <Nodes>
          <Node id="tn1" debuglabel="748:Anasillomos">
            <TaxonName ref="t1" debuglabel="748:Anasillomos"/>
          </Node>
          <Node id="tn2" debuglabel="750:Anasillomos chrysopos">
            <Parent ref="tn1" debuglabel="748:Anasillomos"/>
            <TaxonName ref="t2" debuglabel="750:Anasillomos chrysopos"/>
          </Node>
          <Node id="tn3" debuglabel="751:Anasillomos juergeni">
            <Parent ref="tn1" debuglabel="748:Anasillomos"/>
            <TaxonName ref="t3" debuglabel="751:Anasillomos juergeni"/>
          </Node>
        </Nodes>
      </TaxonHierarchy>
    </TaxonHierarchies>
    <DescriptiveConcepts>
      <DescriptiveConcept id="dc0">
        <Representation>
          <Label>Fixed set of modifiers supported in Lucid3</Label>
        </Representation>
        <Modifiers>
          <Modifier id="mod1" debuglabel="1:rarely">
            <Representation>
              <Label>rarely</Label>
            </Representation>
            <ModifierClass>Frequency</ModifierClass>
            <ProportionRange lowerestimate="0.0" upperestimate="0.25"/>
          </Modifier>
          <Modifier id="mod2" debuglabel="2:uncertain">
            <Representation>
              <Label>uncertain</Label>
            </Representation>
            <ModifierClass>Certainty</ModifierClass>
            <ProportionRange lowerestimate="0.0" upperestimate="0.5"/>
          </Modifier>
          <Modifier id="mod3" debuglabel="3:misinterpreted">
            <Representation>
              <Label>misinterpreted</Label>
            </Representation>
            <ModifierClass>TreatAsMisinterpretation</ModifierClass>
          </Modifier>
          <Modifier id="mod4" debuglabel="3:unscoped">
            <Representation>
              <Label>unscoped</Label>
            </Representation>
            <ModifierClass>OtherModifierClass</ModifierClass>
          </Modifier>
        </Modifiers>
      </DescriptiveConcept>
      <DescriptiveConcept id="dc1" debuglabel="2:head">
        <Representation>
          <Label>head</Label>
        </Representation>
      </DescriptiveConcept>
      <DescriptiveConcept id="dc2" debuglabel="118:proboscis">
        <Representation>
          <Label>proboscis</Label>
        </Representation>
      </DescriptiveConcept>
      <DescriptiveConcept id="dc3" debuglabel="185:antenna">
        <Representation>
          <Label>antenna</Label>
        </Representation>
      </DescriptiveConcept>
      <DescriptiveConcept id="dc4" debuglabel="224:thorax">
        <Representation>
          <Label>thorax</Label>
        </Representation>
      </DescriptiveConcept>
      <DescriptiveConcept id="dc5" debuglabel="353:leg">
        <Representation>
          <Label>leg</Label>
        </Representation>
      </DescriptiveConcept>
      <DescriptiveConcept id="dc6" debuglabel="439:wing">
        <Representation>
          <Label>wing</Label>
        </Representation>
      </DescriptiveConcept>
      <DescriptiveConcept id="dc7" debuglabel="518:abdomen">
        <Representation>
          <Label>abdomen</Label>
        </Representation>
      </DescriptiveConcept>
      <DescriptiveConcept id="dc8" debuglabel="547:female abdomen">
        <Representation>
          <Label>female abdomen</Label>
        </Representation>
      </DescriptiveConcept>
      <DescriptiveConcept id="dc9" debuglabel="638:male abdomen">
        <Representation>
          <Label>male abdomen</Label>
        </Representation>
      </DescriptiveConcept>
    </DescriptiveConcepts>
    <Characters>
      <CategoricalCharacter id="c1" debuglabel="3:head shape">
        <Representation>
          <Label>head shape</Label>
        </Representation>
        <States>
          <StateDefinition id="s1" debuglabel="749:wider than high">
            <Representation>
              <Label>wider than high</Label>
            </Representation>
          </StateDefinition>
        </States>
      </CategoricalCharacter>
      <CategoricalCharacter id="c2" debuglabel="191:head color">
        <Representation>
          <Label>head color</Label>
        </Representation>
        <States>
          <StateDefinition id="s2" debuglabel="192:black">
            <Representation>
              <Label>black</Label>
            </Representation>
          </StateDefinition>
        </States>
      </CategoricalCharacter>
      <CategoricalCharacter id="c3" debuglabel="6:vertex shape between compound eyes">
        <Representation>
          <Label>vertex shape between compound eyes</Label>
        </Representation>
        <States>
          <StateDefinition id="s3" debuglabel="7:vertex slightly depressed (less than 60 degrees angle on median margin of compound eye)">
            <Representation>
              <Label>vertex slightly depressed (less than 60 degrees angle on median margin of compound eye)</Label>
            </Representation>
          </StateDefinition>
        </States>
      </CategoricalCharacter>
      <CategoricalCharacter id="c4" debuglabel="10:facial swelling extent">
        <Representation>
          <Label>facial swelling extent</Label>
        </Representation>
        <States>
          <StateDefinition id="s4" debuglabel="13:extending over lower 3/4 of face">
            <Representation>
              <Label>extending over lower 3/4 of face</Label>
            </Representation>
          </StateDefinition>
        </States>
      </CategoricalCharacter>
      <CategoricalCharacter id="c5" debuglabel="15:facial swelling pubescence">
        <Representation>
          <Label>facial swelling pubescence</Label>
        </Representation>
        <States>
          <StateDefinition id="s5" debuglabel="16:white pubescent">
            <Representation>
              <Label>white pubescent</Label>
            </Representation>
          </StateDefinition>
        </States>
      </CategoricalCharacter>
      <CategoricalCharacter id="c6" debuglabel="20:mystax">
        <Representation>
          <Label>mystax</Label>
        </Representation>
        <States>
          <StateDefinition id="s6" debuglabel="752:white macrosetose">
            <Representation>
              <Label>white macrosetose</Label>
            </Representation>
          </StateDefinition>
          <StateDefinition id="s7" debuglabel="342:white macrosetose on ventral margin and light brown macrosetose elsewhere">
            <Representation>
              <Label>white macrosetose on ventral margin and light brown macrosetose elsewhere</Label>
            </Representation>
          </StateDefinition>
        </States>
      </CategoricalCharacter>
      <CategoricalCharacter id="c7" debuglabel="23:mystax extent">
        <Representation>
          <Label>mystax extent</Label>
        </Representation>
        <States>
          <StateDefinition id="s8" debuglabel="25:extending over lower 3/4 of face">
            <Representation>
              <Label>extending over lower 3/4 of face</Label>
            </Representation>
          </StateDefinition>
        </States>
      </CategoricalCharacter>
      <CategoricalCharacter id="c8" debuglabel="74:ommatidia anterior size">
        <Representation>
          <Label>ommatidia anterior size</Label>
        </Representation>
        <States>
          <StateDefinition id="s9" debuglabel="75:of different size, at least some median ommatidia distinctly larger">
            <Representation>
              <Label>of different size, at least some median ommatidia distinctly larger</Label>
            </Representation>
          </StateDefinition>
        </States>
      </CategoricalCharacter>
      <CategoricalCharacter id="c9" debuglabel="77:postgena">
        <Representation>
          <Label>postgena</Label>
        </Representation>
        <States>
          <StateDefinition id="s10" debuglabel="76:posterior margin simple, smooth">
            <Representation>
              <Label>posterior margin simple, smooth</Label>
            </Representation>
          </StateDefinition>
        </States>
      </CategoricalCharacter>
      <CategoricalCharacter id="c10" debuglabel="80:frons shape (at level of antennal insertion)">
        <Representation>
          <Label>frons shape (at level of antennal insertion)</Label>
        </Representation>
        <States>
          <StateDefinition id="s11" debuglabel="79:more or less parallel-sided">
            <Representation>
              <Label>more or less parallel-sided</Label>
            </Representation>
          </StateDefinition>
        </States>
      </CategoricalCharacter>
      <CategoricalCharacter id="c11" debuglabel="17:frons pubescence">
        <Representation>
          <Label>frons pubescence</Label>
        </Representation>
        <States>
          <StateDefinition id="s12" debuglabel="18:apubescent antero-medially, grey to golden pubescent otherwise">
            <Representation>
              <Label>apubescent antero-medially, grey to golden pubescent otherwise</Label>
            </Representation>
          </StateDefinition>
        </States>
      </CategoricalCharacter>
      <CategoricalCharacter id="c12" debuglabel="84:frons lateral margin setation">
        <Representation>
          <Label>frons lateral margin setation</Label>
        </Representation>
        <States>
          <StateDefinition id="s13" debuglabel="343:white setose and light brown macrosetose">
            <Representation>
              <Label>white setose and light brown macrosetose</Label>
            </Representation>
          </StateDefinition>
          <StateDefinition id="s14" debuglabel="85:white setose and macrosetose">
            <Representation>
              <Label>white setose and macrosetose</Label>
            </Representation>
          </StateDefinition>
        </States>
      </CategoricalCharacter>
      <CategoricalCharacter id="c13" debuglabel="93:ocellar tubercle pubescence">
        <Representation>
          <Label>ocellar tubercle pubescence</Label>
        </Representation>
        <States>
          <StateDefinition id="s15" debuglabel="94:golden pubescent">
            <Representation>
              <Label>golden pubescent</Label>
            </Representation>
          </StateDefinition>
        </States>
      </CategoricalCharacter>
      <CategoricalCharacter id="c14" debuglabel="96:ocellar tubercle setation">
        <Representation>
          <Label>ocellar tubercle setation</Label>
        </Representation>
        <States>
          <StateDefinition id="s16" debuglabel="366:light brown setose and macrosetose">
            <Representation>
              <Label>light brown setose and macrosetose</Label>
            </Representation>
          </StateDefinition>
          <StateDefinition id="s17" debuglabel="97:white setose and macrosetose">
            <Representation>
              <Label>white setose and macrosetose</Label>
            </Representation>
          </StateDefinition>
        </States>
      </CategoricalCharacter>
      <CategoricalCharacter id="c15" debuglabel="35:vertex pubescence">
        <Representation>
          <Label>vertex pubescence</Label>
        </Representation>
        <States>
          <StateDefinition id="s18" debuglabel="51:golden pubescent">
            <Representation>
              <Label>golden pubescent</Label>
            </Representation>
          </StateDefinition>
        </States>
      </CategoricalCharacter>
      <CategoricalCharacter id="c16" debuglabel="27:vertex setation">
        <Representation>
          <Label>vertex setation</Label>
        </Representation>
        <States>
          <StateDefinition id="s19" debuglabel="28:asetose">
            <Representation>
              <Label>asetose</Label>
            </Representation>
          </StateDefinition>
        </States>
      </CategoricalCharacter>
      <CategoricalCharacter id="c17" debuglabel="107:median occipital sclerite (m ocp scl) setation">
        <Representation>
          <Label>median occipital sclerite (m ocp scl) setation</Label>
        </Representation>
        <States>
          <StateDefinition id="s20" debuglabel="367:with several light brown macrosetae">
            <Representation>
              <Label>with several light brown macrosetae</Label>
            </Representation>
          </StateDefinition>
          <StateDefinition id="s21" debuglabel="109:with several white macrosetae">
            <Representation>
              <Label>with several white macrosetae</Label>
            </Representation>
          </StateDefinition>
        </States>
      </CategoricalCharacter>
      <CategoricalCharacter id="c18" debuglabel="115:postocular (pocl) setae shape">
        <Representation>
          <Label>postocular (pocl) setae shape</Label>
        </Representation>
        <States>
          <StateDefinition id="s22" debuglabel="114:straight">
            <Representation>
              <Label>straight</Label>
            </Representation>
          </StateDefinition>
        </States>
      </CategoricalCharacter>
      <CategoricalCharacter id="c19" debuglabel="111:postocular (pocl) setae development">
        <Representation>
          <Label>postocular (pocl) setae development</Label>
        </Representation>
        <States>
          <StateDefinition id="s23" debuglabel="368:light brown macrosetae">
            <Representation>
              <Label>light brown macrosetae</Label>
            </Representation>
          </StateDefinition>
          <StateDefinition id="s24" debuglabel="113:white macrosetose">
            <Representation>
              <Label>white macrosetose</Label>
            </Representation>
          </StateDefinition>
        </States>
      </CategoricalCharacter>
      <CategoricalCharacter id="c20" debuglabel="29:occiput pubescence">
        <Representation>
          <Label>occiput pubescence</Label>
        </Representation>
        <States>
          <StateDefinition id="s25" debuglabel="31:predominantly grey pubescent, dorso-medially with V-shaped apubescent stripes and medially with longitudinal light brown pubescent stripe">
            <Representation>
              <Label>predominantly grey pubescent, dorso-medially with V-shaped apubescent stripes and medially with longitudinal light brown pubescent stripe</Label>
            </Representation>
          </StateDefinition>
          <StateDefinition id="s26" debuglabel="407:dorso-medially golden pubescent and laterally grey pubescent, dorso-medially with V-shaped apubescent stripes">
            <Representation>
              <Label>dorso-medially golden pubescent and laterally grey pubescent, dorso-medially with V-shaped apubescent stripes</Label>
            </Representation>
          </StateDefinition>
        </States>
      </CategoricalCharacter>
      <CategoricalCharacter id="c21" debuglabel="32:occiput setation">
        <Representation>
          <Label>occiput setation</Label>
        </Representation>
        <States>
          <StateDefinition id="s27" debuglabel="34:white setose">
            <Representation>
              <Label>white setose</Label>
            </Representation>
          </StateDefinition>
        </States>
      </CategoricalCharacter>
      <CategoricalCharacter id="c22" debuglabel="119:proboscis shape">
        <Representation>
          <Label>proboscis shape</Label>
        </Representation>
        <States>
          <StateDefinition id="s28" debuglabel="117:straight">
            <Representation>
              <Label>straight</Label>
            </Representation>
          </StateDefinition>
        </States>
      </CategoricalCharacter>
      <CategoricalCharacter id="c23" debuglabel="193:proboscis color">
        <Representation>
          <Label>proboscis color</Label>
        </Representation>
        <States>
          <StateDefinition id="s29" debuglabel="294:black">
            <Representation>
              <Label>black</Label>
            </Representation>
          </StateDefinition>
        </States>
      </CategoricalCharacter>
      <CategoricalCharacter id="c24" debuglabel="134:postmentum ventral margin">
        <Representation>
          <Label>postmentum ventral margin</Label>
        </Representation>
        <States>
          <StateDefinition id="s30" debuglabel="133:plate-like, straight">
            <Representation>
              <Label>plate-like, straight</Label>
            </Representation>
          </StateDefinition>
        </States>
      </CategoricalCharacter>
      <CategoricalCharacter id="c25" debuglabel="130:postmentum ventral development">
        <Representation>
          <Label>postmentum ventral development</Label>
        </Representation>
        <States>
          <StateDefinition id="s31" debuglabel="129:ventral margin entirely smooth">
            <Representation>
              <Label>ventral margin entirely smooth</Label>
            </Representation>
          </StateDefinition>
        </States>
      </CategoricalCharacter>
      <CategoricalCharacter id="c26" debuglabel="57:postmentum setation">
        <Representation>
          <Label>postmentum setation</Label>
        </Representation>
        <States>
          <StateDefinition id="s32" debuglabel="58:white setose ventrally">
            <Representation>
              <Label>white setose ventrally</Label>
            </Representation>
          </StateDefinition>
        </States>
      </CategoricalCharacter>
      <CategoricalCharacter id="c27" debuglabel="124:prementum cross section proximally">
        <Representation>
          <Label>prementum cross section proximally</Label>
        </Representation>
        <States>
          <StateDefinition id="s33" debuglabel="123:circular">
            <Representation>
              <Label>circular</Label>
            </Representation>
          </StateDefinition>
        </States>
      </CategoricalCharacter>
      <CategoricalCharacter id="c28" debuglabel="140:prementum dorso-median development">
        <Representation>
          <Label>prementum dorso-median development</Label>
        </Representation>
        <States>
          <StateDefinition id="s34" debuglabel="141:with dorso-median flange">
            <Representation>
              <Label>with dorso-median flange</Label>
            </Representation>
          </StateDefinition>
        </States>
      </CategoricalCharacter>
      <CategoricalCharacter id="c29" debuglabel="60:prementum setation">
        <Representation>
          <Label>prementum setation</Label>
        </Representation>
        <States>
          <StateDefinition id="s35" debuglabel="62:white setose proximo-ventrally">
            <Representation>
              <Label>white setose proximo-ventrally</Label>
            </Representation>
          </StateDefinition>
        </States>
      </CategoricalCharacter>
      <CategoricalCharacter id="c30" debuglabel="143:labella development">
        <Representation>
          <Label>labella development</Label>
        </Representation>
        <States>
          <StateDefinition id="s36" debuglabel="145:reduced, fused to prementum entirely">
            <Representation>
              <Label>reduced, fused to prementum entirely</Label>
            </Representation>
          </StateDefinition>
        </States>
      </CategoricalCharacter>
      <CategoricalCharacter id="c31" debuglabel="152:labella length">
        <Representation>
          <Label>labella length</Label>
        </Representation>
        <States>
          <StateDefinition id="s37" debuglabel="151:small, only forming distal tip of proboscis">
            <Representation>
              <Label>small, only forming distal tip of proboscis</Label>
            </Representation>
          </StateDefinition>
        </States>
      </CategoricalCharacter>
      <CategoricalCharacter id="c32" debuglabel="147:labella apex">
        <Representation>
          <Label>labella apex</Label>
        </Representation>
        <States>
          <StateDefinition id="s38" debuglabel="146:rounded">
            <Representation>
              <Label>rounded</Label>
            </Representation>
          </StateDefinition>
        </States>
      </CategoricalCharacter>
      <CategoricalCharacter id="c33" debuglabel="295:maxillary palpus color">
        <Representation>
          <Label>maxillary palpus color</Label>
        </Representation>
        <States>
          <StateDefinition id="s39" debuglabel="296:black">
            <Representation>
              <Label>black</Label>
            </Representation>
          </StateDefinition>
        </States>
      </CategoricalCharacter>
      <CategoricalCharacter id="c34" debuglabel="38:maxillary palpus segments">
        <Representation>
          <Label>maxillary palpus segments</Label>
        </Representation>
        <States>
          <StateDefinition id="s40" debuglabel="39:two-segmented">
            <Representation>
              <Label>two-segmented</Label>
            </Representation>
          </StateDefinition>
        </States>
      </CategoricalCharacter>
      <CategoricalCharacter id="c35" debuglabel="41:maxillary palpus setation">
        <Representation>
          <Label>maxillary palpus setation</Label>
        </Representation>
        <States>
          <StateDefinition id="s41" debuglabel="416:yellowish setose and macrosetose">
            <Representation>
              <Label>yellowish setose and macrosetose</Label>
            </Representation>
          </StateDefinition>
          <StateDefinition id="s42" debuglabel="42:yellowish setose, distally white macrosetose">
            <Representation>
              <Label>yellowish setose, distally white macrosetose</Label>
            </Representation>
          </StateDefinition>
        </States>
      </CategoricalCharacter>
      <CategoricalCharacter id="c36" debuglabel="44:maxillary palpus distal palpomere">
        <Representation>
          <Label>maxillary palpus distal palpomere</Label>
        </Representation>
        <States>
          <StateDefinition id="s43" debuglabel="43:cylindrical">
            <Representation>
              <Label>cylindrical</Label>
            </Representation>
          </StateDefinition>
        </States>
      </CategoricalCharacter>
      <CategoricalCharacter id="c37" debuglabel="47:stipites fusion">
        <Representation>
          <Label>stipites fusion</Label>
        </Representation>
        <States>
          <StateDefinition id="s44" debuglabel="46:fused entirely medially">
            <Representation>
              <Label>fused entirely medially</Label>
            </Representation>
          </StateDefinition>
        </States>
      </CategoricalCharacter>
      <CategoricalCharacter id="c38" debuglabel="55:stipites pubescence">
        <Representation>
          <Label>stipites pubescence</Label>
        </Representation>
        <States>
          <StateDefinition id="s45" debuglabel="56:apubescent">
            <Representation>
              <Label>apubescent</Label>
            </Representation>
          </StateDefinition>
        </States>
      </CategoricalCharacter>
      <CategoricalCharacter id="c39" debuglabel="52:stipites setation">
        <Representation>
          <Label>stipites setation</Label>
        </Representation>
        <States>
          <StateDefinition id="s46" debuglabel="53:long white setose">
            <Representation>
              <Label>long white setose</Label>
            </Representation>
          </StateDefinition>
        </States>
      </CategoricalCharacter>
      <CategoricalCharacter id="c40" debuglabel="297:antenna color">
        <Representation>
          <Label>antenna color</Label>
        </Representation>
        <States>
          <StateDefinition id="s47" debuglabel="298:light brown">
            <Representation>
              <Label>light brown</Label>
            </Representation>
          </StateDefinition>
        </States>
      </CategoricalCharacter>
      <CategoricalCharacter id="c41" debuglabel="300:antenna pubescence">
        <Representation>
          <Label>antenna pubescence</Label>
        </Representation>
        <States>
          <StateDefinition id="s48" debuglabel="301:lightly grey pubescent">
            <Representation>
              <Label>lightly grey pubescent</Label>
            </Representation>
          </StateDefinition>
        </States>
      </CategoricalCharacter>
      <CategoricalCharacter id="c42" debuglabel="63:scape length">
        <Representation>
          <Label>scape length</Label>
        </Representation>
        <States>
          <StateDefinition id="s49" debuglabel="64:2x as long as pedicel">
            <Representation>
              <Label>2x as long as pedicel</Label>
            </Representation>
          </StateDefinition>
        </States>
      </CategoricalCharacter>
      <CategoricalCharacter id="c43" debuglabel="65:scape setation">
        <Representation>
          <Label>scape setation</Label>
        </Representation>
        <States>
          <StateDefinition id="s50" debuglabel="67:short white setose dorsally and long white macrosetose ventrally">
            <Representation>
              <Label>short white setose dorsally and long white macrosetose ventrally</Label>
            </Representation>
          </StateDefinition>
          <StateDefinition id="s51" debuglabel="417:short white and light brown setose dorsally and long light brown macrosetose ventrally">
            <Representation>
              <Label>short white and light brown setose dorsally and long light brown macrosetose ventrally</Label>
            </Representation>
          </StateDefinition>
        </States>
      </CategoricalCharacter>
      <CategoricalCharacter id="c44" debuglabel="68:pedicel setation">
        <Representation>
          <Label>pedicel setation</Label>
        </Representation>
        <States>
          <StateDefinition id="s52" debuglabel="69:white setose distally">
            <Representation>
              <Label>white setose distally</Label>
            </Representation>
          </StateDefinition>
          <StateDefinition id="s53" debuglabel="418:white and light brown setose distally">
            <Representation>
              <Label>white and light brown setose distally</Label>
            </Representation>
          </StateDefinition>
        </States>
      </CategoricalCharacter>
      <CategoricalCharacter id="c45" debuglabel="195:postpedicel shape">
        <Representation>
          <Label>postpedicel shape</Label>
        </Representation>
        <States>
          <StateDefinition id="s54" debuglabel="196:cylindrical (same diameter throughout)">
            <Representation>
              <Label>cylindrical (same diameter throughout)</Label>
            </Representation>
          </StateDefinition>
        </States>
      </CategoricalCharacter>
      <CategoricalCharacter id="c46" debuglabel="71:postpedicel length">
        <Representation>
          <Label>postpedicel length</Label>
        </Representation>
        <States>
          <StateDefinition id="s55" debuglabel="72:almost 2x as long as scape and pedicel combined">
            <Representation>
              <Label>almost 2x as long as scape and pedicel combined</Label>
            </Representation>
          </StateDefinition>
          <StateDefinition id="s56" debuglabel="419:1.5x as long as scape and pedicel combined">
            <Representation>
              <Label>1.5x as long as scape and pedicel combined</Label>
            </Representation>
          </StateDefinition>
        </States>
      </CategoricalCharacter>
      <CategoricalCharacter id="c47" debuglabel="202:postpedicel setation">
        <Representation>
          <Label>postpedicel setation</Label>
        </Representation>
        <States>
          <StateDefinition id="s57" debuglabel="331:sparsely white setose dorso-distally">
            <Representation>
              <Label>sparsely white setose dorso-distally</Label>
            </Representation>
          </StateDefinition>
        </States>
      </CategoricalCharacter>
      <CategoricalCharacter id="c48" debuglabel="215:stylus development">
        <Representation>
          <Label>stylus development</Label>
        </Representation>
        <States>
          <StateDefinition id="s58" debuglabel="217:1 element">
            <Representation>
              <Label>1 element</Label>
            </Representation>
          </StateDefinition>
        </States>
      </CategoricalCharacter>
      <CategoricalCharacter id="c49" debuglabel="220:stylus setation">
        <Representation>
          <Label>stylus setation</Label>
        </Representation>
        <States>
          <StateDefinition id="s59" debuglabel="219:asetose">
            <Representation>
              <Label>asetose</Label>
            </Representation>
          </StateDefinition>
        </States>
      </CategoricalCharacter>
      <CategoricalCharacter id="c50" debuglabel="208:apical seta-like sensory element">
        <Representation>
          <Label>apical seta-like sensory element</Label>
        </Representation>
        <States>
          <StateDefinition id="s60" debuglabel="207:apically on stylus">
            <Representation>
              <Label>apically on stylus</Label>
            </Representation>
          </StateDefinition>
        </States>
      </CategoricalCharacter>
      <CategoricalCharacter id="c51" debuglabel="248:thorax color">
        <Representation>
          <Label>thorax color</Label>
        </Representation>
        <States>
          <StateDefinition id="s61" debuglabel="302:dark brown to black, postpronotal lobes light brown to orange">
            <Representation>
              <Label>dark brown to black, postpronotal lobes light brown to orange</Label>
            </Representation>
          </StateDefinition>
          <StateDefinition id="s62" debuglabel="420:brown to dark brown, postpronotal lobes and lateral scutum light brown to orange">
            <Representation>
              <Label>brown to dark brown, postpronotal lobes and lateral scutum light brown to orange</Label>
            </Representation>
          </StateDefinition>
        </States>
      </CategoricalCharacter>
      <CategoricalCharacter id="c52" debuglabel="223:prosternum pubescence">
        <Representation>
          <Label>prosternum pubescence</Label>
        </Representation>
        <States>
          <StateDefinition id="s63" debuglabel="225:apubescent">
            <Representation>
              <Label>apubescent</Label>
            </Representation>
          </StateDefinition>
        </States>
      </CategoricalCharacter>
      <CategoricalCharacter id="c53" debuglabel="247:prosternum and proepisternum fusion">
        <Representation>
          <Label>prosternum and proepisternum fusion</Label>
        </Representation>
        <States>
          <StateDefinition id="s64" debuglabel="250:separated from proepisternum, square to rectangular in shape (straight dorsally)">
            <Representation>
              <Label>separated from proepisternum, square to rectangular in shape (straight dorsally)</Label>
            </Representation>
          </StateDefinition>
        </States>
      </CategoricalCharacter>
      <CategoricalCharacter id="c54" debuglabel="240:proepisternum pubescence">
        <Representation>
          <Label>proepisternum pubescence</Label>
        </Representation>
        <States>
          <StateDefinition id="s65" debuglabel="241:grey pubescent">
            <Representation>
              <Label>grey pubescent</Label>
            </Representation>
          </StateDefinition>
        </States>
      </CategoricalCharacter>
      <CategoricalCharacter id="c55" debuglabel="226:proepisternum setation">
        <Representation>
          <Label>proepisternum setation</Label>
        </Representation>
        <States>
          <StateDefinition id="s66" debuglabel="235:white setose and macrosetose">
            <Representation>
              <Label>white setose and macrosetose</Label>
            </Representation>
          </StateDefinition>
          <StateDefinition id="s67" debuglabel="421:white setose and light brown macrosetose">
            <Representation>
              <Label>white setose and light brown macrosetose</Label>
            </Representation>
          </StateDefinition>
        </States>
      </CategoricalCharacter>
      <CategoricalCharacter id="c56" debuglabel="236:cervical sclerite setation">
        <Representation>
          <Label>cervical sclerite setation</Label>
        </Representation>
        <States>
          <StateDefinition id="s68" debuglabel="237:long white setose">
            <Representation>
              <Label>long white setose</Label>
            </Representation>
          </StateDefinition>
        </States>
      </CategoricalCharacter>
      <CategoricalCharacter id="c57" debuglabel="251:antepronotum pubescence">
        <Representation>
          <Label>antepronotum pubescence</Label>
        </Representation>
        <States>
          <StateDefinition id="s69" debuglabel="252:golden pubescent">
            <Representation>
              <Label>golden pubescent</Label>
            </Representation>
          </StateDefinition>
        </States>
      </CategoricalCharacter>
      <CategoricalCharacter id="c58" debuglabel="228:antepronotum setation">
        <Representation>
          <Label>antepronotum setation</Label>
        </Representation>
        <States>
          <StateDefinition id="s70" debuglabel="230:white setose and macrosetae">
            <Representation>
              <Label>white setose and macrosetae</Label>
            </Representation>
          </StateDefinition>
          <StateDefinition id="s71" debuglabel="425:white setose and light brown macrosetose">
            <Representation>
              <Label>white setose and light brown macrosetose</Label>
            </Representation>
          </StateDefinition>
        </States>
      </CategoricalCharacter>
      <CategoricalCharacter id="c59" debuglabel="253:postpronotum pubescence">
        <Representation>
          <Label>postpronotum pubescence</Label>
        </Representation>
        <States>
          <StateDefinition id="s72" debuglabel="254:golden pubescent">
            <Representation>
              <Label>golden pubescent</Label>
            </Representation>
          </StateDefinition>
        </States>
      </CategoricalCharacter>
      <CategoricalCharacter id="c60" debuglabel="238:postpronotum setation">
        <Representation>
          <Label>postpronotum setation</Label>
        </Representation>
        <States>
          <StateDefinition id="s73" debuglabel="239:medially white setose, laterally long yellowish macrosetose">
            <Representation>
              <Label>medially white setose, laterally long yellowish macrosetose</Label>
            </Representation>
          </StateDefinition>
          <StateDefinition id="s74" debuglabel="426:white setose and light brown macrosetose">
            <Representation>
              <Label>white setose and light brown macrosetose</Label>
            </Representation>
          </StateDefinition>
        </States>
      </CategoricalCharacter>
      <CategoricalCharacter id="c61" debuglabel="243:postpronotal lope (pprn lb) setation">
        <Representation>
          <Label>postpronotal lope (pprn lb) setation</Label>
        </Representation>
        <States>
          <StateDefinition id="s75" debuglabel="427:white setose and long light brown macrosetose">
            <Representation>
              <Label>white setose and long light brown macrosetose</Label>
            </Representation>
          </StateDefinition>
          <StateDefinition id="s76" debuglabel="245:white setose and long yellowish macrosetose">
            <Representation>
              <Label>white setose and long yellowish macrosetose</Label>
            </Representation>
          </StateDefinition>
        </States>
      </CategoricalCharacter>
      <CategoricalCharacter id="c62" debuglabel="231:pleuron pubescence">
        <Representation>
          <Label>pleuron pubescence</Label>
        </Representation>
        <States>
          <StateDefinition id="s77" debuglabel="232:predominantly grey and golden pubescent, katepimeron and antero-dorsal meron + metanepisternum apubescent">
            <Representation>
              <Label>predominantly grey and golden pubescent, katepimeron and antero-dorsal meron + metanepisternum apubescent</Label>
            </Representation>
          </StateDefinition>
          <StateDefinition id="s78" debuglabel="442:grey and golden pubescent">
            <Representation>
              <Label>grey and golden pubescent</Label>
            </Representation>
          </StateDefinition>
        </States>
      </CategoricalCharacter>
      <CategoricalCharacter id="c63" debuglabel="233:proepimeron setation">
        <Representation>
          <Label>proepimeron setation</Label>
        </Representation>
        <States>
          <StateDefinition id="s79" debuglabel="234:white setose">
            <Representation>
              <Label>white setose</Label>
            </Representation>
          </StateDefinition>
        </States>
      </CategoricalCharacter>
      <CategoricalCharacter id="c64" debuglabel="263:anepisternum setation">
        <Representation>
          <Label>anepisternum setation</Label>
        </Representation>
        <States>
          <StateDefinition id="s80" debuglabel="264:anterior half asetose, posterior half long white setose">
            <Representation>
              <Label>anterior half asetose, posterior half long white setose</Label>
            </Representation>
          </StateDefinition>
          <StateDefinition id="s81" debuglabel="443:anterior half asetose, dorso-medially white to light brown macrosetose (6-7 macrosetae), posterior half sparsely long white setose">
            <Representation>
              <Label>anterior half asetose, dorso-medially white to light brown macrosetose (6-7 macrosetae), posterior half sparsely long white setose</Label>
            </Representation>
          </StateDefinition>
        </States>
      </CategoricalCharacter>
      <CategoricalCharacter id="c65" debuglabel="271:anepisternum supero-posterior setation">
        <Representation>
          <Label>anepisternum supero-posterior setation</Label>
        </Representation>
        <States>
          <StateDefinition id="s82" debuglabel="272:white setose (not macrosetose)">
            <Representation>
              <Label>white setose (not macrosetose)</Label>
            </Representation>
          </StateDefinition>
        </States>
      </CategoricalCharacter>
      <CategoricalCharacter id="c66" debuglabel="303:anterior basalare setation">
        <Representation>
          <Label>anterior basalare setation</Label>
        </Representation>
        <States>
          <StateDefinition id="s83" debuglabel="304:asetose">
            <Representation>
              <Label>asetose</Label>
            </Representation>
          </StateDefinition>
        </States>
      </CategoricalCharacter>
      <CategoricalCharacter id="c67" debuglabel="274:posterior basalare setation">
        <Representation>
          <Label>posterior basalare setation</Label>
        </Representation>
        <States>
          <StateDefinition id="s84" debuglabel="273:asetose">
            <Representation>
              <Label>asetose</Label>
            </Representation>
          </StateDefinition>
        </States>
      </CategoricalCharacter>
      <CategoricalCharacter id="c68" debuglabel="256:anepimeron setation">
        <Representation>
          <Label>anepimeron setation</Label>
        </Representation>
        <States>
          <StateDefinition id="s85" debuglabel="257:predominantly asetose, antero-dorsally white setose">
            <Representation>
              <Label>predominantly asetose, antero-dorsally white setose</Label>
            </Representation>
          </StateDefinition>
        </States>
      </CategoricalCharacter>
      <CategoricalCharacter id="c69" debuglabel="259:katepisternum setation">
        <Representation>
          <Label>katepisternum setation</Label>
        </Representation>
        <States>
          <StateDefinition id="s86" debuglabel="261:predominantly asetose, postero-dorsally white setose">
            <Representation>
              <Label>predominantly asetose, postero-dorsally white setose</Label>
            </Representation>
          </StateDefinition>
        </States>
      </CategoricalCharacter>
      <CategoricalCharacter id="c70" debuglabel="265:katepimeron setation">
        <Representation>
          <Label>katepimeron setation</Label>
        </Representation>
        <States>
          <StateDefinition id="s87" debuglabel="266:asetose">
            <Representation>
              <Label>asetose</Label>
            </Representation>
          </StateDefinition>
        </States>
      </CategoricalCharacter>
      <CategoricalCharacter id="c71" debuglabel="281:katatergite setation">
        <Representation>
          <Label>katatergite setation</Label>
        </Representation>
        <States>
          <StateDefinition id="s88" debuglabel="283:white setose and long yellowish macrosetose">
            <Representation>
              <Label>white setose and long yellowish macrosetose</Label>
            </Representation>
          </StateDefinition>
        </States>
      </CategoricalCharacter>
      <CategoricalCharacter id="c72" debuglabel="288:meron + metanepisternum setation">
        <Representation>
          <Label>meron + metanepisternum setation</Label>
        </Representation>
        <States>
          <StateDefinition id="s89" debuglabel="287:asetose">
            <Representation>
              <Label>asetose</Label>
            </Representation>
          </StateDefinition>
        </States>
      </CategoricalCharacter>
      <CategoricalCharacter id="c73" debuglabel="345:metakatepisternum setation">
        <Representation>
          <Label>metakatepisternum setation</Label>
        </Representation>
        <States>
          <StateDefinition id="s90" debuglabel="344:asetose">
            <Representation>
              <Label>asetose</Label>
            </Representation>
          </StateDefinition>
        </States>
      </CategoricalCharacter>
      <CategoricalCharacter id="c74" debuglabel="267:metepimeron setation">
        <Representation>
          <Label>metepimeron setation</Label>
        </Representation>
        <States>
          <StateDefinition id="s91" debuglabel="269:sparsely white setose">
            <Representation>
              <Label>sparsely white setose</Label>
            </Representation>
          </StateDefinition>
        </States>
      </CategoricalCharacter>
      <CategoricalCharacter id="c75" debuglabel="277:anatergite setation">
        <Representation>
          <Label>anatergite setation</Label>
        </Representation>
        <States>
          <StateDefinition id="s92" debuglabel="278:long white setose">
            <Representation>
              <Label>long white setose</Label>
            </Representation>
          </StateDefinition>
        </States>
      </CategoricalCharacter>
      <CategoricalCharacter id="c76" debuglabel="279:scutum pubescence">
        <Representation>
          <Label>scutum pubescence</Label>
        </Representation>
        <States>
          <StateDefinition id="s93" debuglabel="284:predominantly grey pubescent, narrow paramedian stripes (just reaching past transverse suture) and sub-lateral spots (1 anterior and 2 posterior to transverse suture) brown pubescent">
            <Representation>
              <Label>predominantly grey pubescent, narrow paramedian stripes (just reaching past transverse suture) and sub-lateral spots (1 anterior and 2 posterior to transverse suture) brown pubescent</Label>
            </Representation>
          </StateDefinition>
          <StateDefinition id="s94" debuglabel="444:predominantly light brown pubescent, median stripe (extending beyond transverse suture) grey pubescent, paramedian stripes (reaching transverse suture) light brown pubescent, narrow grey pubescent stripes (merging with median stripe beyond transverse suture) grey pubescent, broad stripes (anteriorly wide and posteriorly narrow) brown pubescent (especially visible in anterior and lateral view), sub-lateral spots (1 anterior and 2 posterior to transverse suture) brown pubescent">
            <Representation>
              <Label>predominantly light brown pubescent, median stripe (extending beyond transverse suture) grey pubescent, paramedian stripes (reaching transverse suture) light brown pubescent, narrow grey pubescent stripes (merging with median stripe beyond transverse suture) grey pubescent, broad stripes (anteriorly wide and posteriorly narrow) brown pubescent (especially visible in anterior and lateral view), sub-lateral spots (1 anterior and 2 posterior to transverse suture) brown pubescent</Label>
            </Representation>
          </StateDefinition>
        </States>
      </CategoricalCharacter>
      <CategoricalCharacter id="c77" debuglabel="285:scutum setation">
        <Representation>
          <Label>scutum setation</Label>
        </Representation>
        <States>
          <StateDefinition id="s95" debuglabel="286:short white setose anterior and long white setose posterior to transverse suture">
            <Representation>
              <Label>short white setose anterior and long white setose posterior to transverse suture</Label>
            </Representation>
          </StateDefinition>
        </States>
      </CategoricalCharacter>
      <CategoricalCharacter id="c78" debuglabel="324:scutal setae sockets">
        <Representation>
          <Label>scutal setae sockets</Label>
        </Representation>
        <States>
          <StateDefinition id="s96" debuglabel="323:setae with small sockets">
            <Representation>
              <Label>setae with small sockets</Label>
            </Representation>
          </StateDefinition>
        </States>
      </CategoricalCharacter>
      <QuantitativeCharacter id="c79" debuglabel="299:notopleural (npl) setae">
        <Representation>
          <Label>notopleural (npl) setae</Label>
        </Representation>
      </QuantitativeCharacter>
      <QuantitativeCharacter id="c80" debuglabel="308:supra-alar (spa) setae">
        <Representation>
          <Label>supra-alar (spa) setae</Label>
        </Representation>
      </QuantitativeCharacter>
      <QuantitativeCharacter id="c81" debuglabel="312:postalar (pal) setae">
        <Representation>
          <Label>postalar (pal) setae</Label>
        </Representation>
      </QuantitativeCharacter>
      <CategoricalCharacter id="c82" debuglabel="315:dorsocentral (dc) setae">
        <Representation>
          <Label>dorsocentral (dc) setae</Label>
        </Representation>
        <States>
          <StateDefinition id="s97" debuglabel="316:1 white presutural dc macroseta and 3 white postsutural dc macrosetae">
            <Representation>
              <Label>1 white presutural dc macroseta and 3 white postsutural dc macrosetae</Label>
            </Representation>
          </StateDefinition>
          <StateDefinition id="s98" debuglabel="453:2 light brown presutural dc macroseta and 3-4 light brown postsutural dc macrosetae">
            <Representation>
              <Label>2 light brown presutural dc macroseta and 3-4 light brown postsutural dc macrosetae</Label>
            </Representation>
          </StateDefinition>
        </States>
      </CategoricalCharacter>
      <CategoricalCharacter id="c83" debuglabel="318:acrostichal (acr) setae">
        <Representation>
          <Label>acrostichal (acr) setae</Label>
        </Representation>
        <States>
          <StateDefinition id="s99" debuglabel="319:white, presuturally short and longer postsuturally">
            <Representation>
              <Label>white, presuturally short and longer postsuturally</Label>
            </Representation>
          </StateDefinition>
        </States>
      </CategoricalCharacter>
      <CategoricalCharacter id="c84" debuglabel="327:medial setae on posterior scutum (between dc setae) development">
        <Representation>
          <Label>medial setae on posterior scutum (between dc setae) development</Label>
        </Representation>
        <States>
          <StateDefinition id="s100" debuglabel="328:long white setose, setae directed posteriorly">
            <Representation>
              <Label>long white setose, setae directed posteriorly</Label>
            </Representation>
          </StateDefinition>
        </States>
      </CategoricalCharacter>
      <CategoricalCharacter id="c85" debuglabel="291:scutellum pubescence">
        <Representation>
          <Label>scutellum pubescence</Label>
        </Representation>
        <States>
          <StateDefinition id="s101" debuglabel="292:grey pubescent">
            <Representation>
              <Label>grey pubescent</Label>
            </Representation>
          </StateDefinition>
        </States>
      </CategoricalCharacter>
      <CategoricalCharacter id="c86" debuglabel="339:discal scutellar (ds sctl) setae">
        <Representation>
          <Label>discal scutellar (ds sctl) setae</Label>
        </Representation>
        <States>
          <StateDefinition id="s102" debuglabel="340:present, long white setae in posterior half">
            <Representation>
              <Label>present, long white setae in posterior half</Label>
            </Representation>
          </StateDefinition>
          <StateDefinition id="s103" debuglabel="470:present, long white setae on posterior margin">
            <Representation>
              <Label>present, long white setae on posterior margin</Label>
            </Representation>
          </StateDefinition>
        </States>
      </CategoricalCharacter>
      <CategoricalCharacter id="c87" debuglabel="335:apical scutellar (ap sctl) setae">
        <Representation>
          <Label>apical scutellar (ap sctl) setae</Label>
        </Representation>
        <States>
          <StateDefinition id="s104" debuglabel="337:present, 5-6 long white macrosetae">
            <Representation>
              <Label>present, 5-6 long white macrosetae</Label>
            </Representation>
          </StateDefinition>
          <StateDefinition id="s105" debuglabel="476:present, 6-8 long light brown macrosetae">
            <Representation>
              <Label>present, 6-8 long light brown macrosetae</Label>
            </Representation>
          </StateDefinition>
        </States>
      </CategoricalCharacter>
      <CategoricalCharacter id="c88" debuglabel="348:postmetacoxal area">
        <Representation>
          <Label>postmetacoxal area</Label>
        </Representation>
        <States>
          <StateDefinition id="s106" debuglabel="347:entirely membranous">
            <Representation>
              <Label>entirely membranous</Label>
            </Representation>
          </StateDefinition>
        </States>
      </CategoricalCharacter>
      <CategoricalCharacter id="c89" debuglabel="305:leg color">
        <Representation>
          <Label>leg color</Label>
        </Representation>
        <States>
          <StateDefinition id="s107" debuglabel="306:light brown to brown">
            <Representation>
              <Label>light brown to brown</Label>
            </Representation>
          </StateDefinition>
        </States>
      </CategoricalCharacter>
      <CategoricalCharacter id="c90" debuglabel="375:leg pubescence">
        <Representation>
          <Label>leg pubescence</Label>
        </Representation>
        <States>
          <StateDefinition id="s108" debuglabel="376:apubescent">
            <Representation>
              <Label>apubescent</Label>
            </Representation>
          </StateDefinition>
        </States>
      </CategoricalCharacter>
      <CategoricalCharacter id="c91" debuglabel="354:leg setae shape">
        <Representation>
          <Label>leg setae shape</Label>
        </Representation>
        <States>
          <StateDefinition id="s109" debuglabel="352:all setae circular in cross section">
            <Representation>
              <Label>all setae circular in cross section</Label>
            </Representation>
          </StateDefinition>
        </States>
      </CategoricalCharacter>
      <CategoricalCharacter id="c92" debuglabel="180:prothoracic coxa color">
        <Representation>
          <Label>prothoracic coxa color</Label>
        </Representation>
        <States>
          <StateDefinition id="s110" debuglabel="181:dark brown">
            <Representation>
              <Label>dark brown</Label>
            </Representation>
          </StateDefinition>
          <StateDefinition id="s111" debuglabel="477:brown">
            <Representation>
              <Label>brown</Label>
            </Representation>
          </StateDefinition>
        </States>
      </CategoricalCharacter>
      <CategoricalCharacter id="c93" debuglabel="182:prothoracic coxa pubescence">
        <Representation>
          <Label>prothoracic coxa pubescence</Label>
        </Representation>
        <States>
          <StateDefinition id="s112" debuglabel="184:grey pubescent">
            <Representation>
              <Label>grey pubescent</Label>
            </Representation>
          </StateDefinition>
        </States>
      </CategoricalCharacter>
      <CategoricalCharacter id="c94" debuglabel="177:prothoracic coxa setation">
        <Representation>
          <Label>prothoracic coxa setation</Label>
        </Representation>
        <States>
          <StateDefinition id="s113" debuglabel="179:white setose and macrosetose">
            <Representation>
              <Label>white setose and macrosetose</Label>
            </Representation>
          </StateDefinition>
          <StateDefinition id="s114" debuglabel="478:white setose and light brown macrosetose">
            <Representation>
              <Label>white setose and light brown macrosetose</Label>
            </Representation>
          </StateDefinition>
        </States>
      </CategoricalCharacter>
      <CategoricalCharacter id="c95" debuglabel="186:prothoracic femur color">
        <Representation>
          <Label>prothoracic femur color</Label>
        </Representation>
        <States>
          <StateDefinition id="s115" debuglabel="187:brown, dorsally dark brown">
            <Representation>
              <Label>brown, dorsally dark brown</Label>
            </Representation>
          </StateDefinition>
        </States>
      </CategoricalCharacter>
      <CategoricalCharacter id="c96" debuglabel="190:prothoracic femur setation">
        <Representation>
          <Label>prothoracic femur setation</Label>
        </Representation>
        <States>
          <StateDefinition id="s116" debuglabel="198:short white setose, white macrosetose: 1 antero-median, 5-6 postero-dorsal, and 6-7 ventral macrosetae">
            <Representation>
              <Label>short white setose, white macrosetose: 1 antero-median, 5-6 postero-dorsal, and 6-7 ventral macrosetae</Label>
            </Representation>
          </StateDefinition>
          <StateDefinition id="s117" debuglabel="479:short white setose, light brown macrosetose: 1-2 antero-median, 8-12 postero-dorsal, and 4-5 ventral macrosetae">
            <Representation>
              <Label>short white setose, light brown macrosetose: 1-2 antero-median, 8-12 postero-dorsal, and 4-5 ventral macrosetae</Label>
            </Representation>
          </StateDefinition>
        </States>
      </CategoricalCharacter>
      <CategoricalCharacter id="c97" debuglabel="203:prothoracic tibia color">
        <Representation>
          <Label>prothoracic tibia color</Label>
        </Representation>
        <States>
          <StateDefinition id="s118" debuglabel="204:brown">
            <Representation>
              <Label>brown</Label>
            </Representation>
          </StateDefinition>
          <StateDefinition id="s119" debuglabel="504:light brown to brown">
            <Representation>
              <Label>light brown to brown</Label>
            </Representation>
          </StateDefinition>
        </States>
      </CategoricalCharacter>
      <CategoricalCharacter id="c98" debuglabel="356:prothoracic tibia setation">
        <Representation>
          <Label>prothoracic tibia setation</Label>
        </Representation>
        <States>
          <StateDefinition id="s120" debuglabel="357:short white setose, white macrosetose: 5 in 1 antero-dorsal row, 5 in 1 postero-dorsal row, 4 long in 1 postero-ventral row">
            <Representation>
              <Label>short white setose, white macrosetose: 5 in 1 antero-dorsal row, 5 in 1 postero-dorsal row, 4 long in 1 postero-ventral row</Label>
            </Representation>
          </StateDefinition>
          <StateDefinition id="s121" debuglabel="505:short white setose, yellowish macrosetose: 7 in 1 antero-dorsal row, 5 in 1 postero-dorsal row, 7 in 1 postero-ventral row, 3 long in 1 postero-ventral row">
            <Representation>
              <Label>short white setose, yellowish macrosetose: 7 in 1 antero-dorsal row, 5 in 1 postero-dorsal row, 7 in 1 postero-ventral row, 3 long in 1 postero-ventral row</Label>
            </Representation>
          </StateDefinition>
        </States>
      </CategoricalCharacter>
      <CategoricalCharacter id="c99" debuglabel="363:prothoracic tibia distal macrosetae or projections">
        <Representation>
          <Label>prothoracic tibia distal macrosetae or projections</Label>
        </Representation>
        <States>
          <StateDefinition id="s122" debuglabel="358:6-7 long white macrosetae">
            <Representation>
              <Label>6-7 long white macrosetae</Label>
            </Representation>
          </StateDefinition>
        </States>
      </CategoricalCharacter>
      <CategoricalCharacter id="c100" debuglabel="361:mesothoracic coxa color">
        <Representation>
          <Label>mesothoracic coxa color</Label>
        </Representation>
        <States>
          <StateDefinition id="s123" debuglabel="362:dark brown">
            <Representation>
              <Label>dark brown</Label>
            </Representation>
          </StateDefinition>
          <StateDefinition id="s124" debuglabel="506:brown">
            <Representation>
              <Label>brown</Label>
            </Representation>
          </StateDefinition>
        </States>
      </CategoricalCharacter>
      <CategoricalCharacter id="c101" debuglabel="369:mesothoracic coxa pubescence">
        <Representation>
          <Label>mesothoracic coxa pubescence</Label>
        </Representation>
        <States>
          <StateDefinition id="s125" debuglabel="370:grey pubescent">
            <Representation>
              <Label>grey pubescent</Label>
            </Representation>
          </StateDefinition>
        </States>
      </CategoricalCharacter>
      <CategoricalCharacter id="c102" debuglabel="371:mesothoracic coxa setation">
        <Representation>
          <Label>mesothoracic coxa setation</Label>
        </Representation>
        <States>
          <StateDefinition id="s126" debuglabel="372:white setose and macrosetose">
            <Representation>
              <Label>white setose and macrosetose</Label>
            </Representation>
          </StateDefinition>
          <StateDefinition id="s127" debuglabel="507:white setose and yellowish macrosetose">
            <Representation>
              <Label>white setose and yellowish macrosetose</Label>
            </Representation>
          </StateDefinition>
        </States>
      </CategoricalCharacter>
      <CategoricalCharacter id="c103" debuglabel="373:mesothoracic femur color">
        <Representation>
          <Label>mesothoracic femur color</Label>
        </Representation>
        <States>
          <StateDefinition id="s128" debuglabel="374:brown, dorsally dark brown">
            <Representation>
              <Label>brown, dorsally dark brown</Label>
            </Representation>
          </StateDefinition>
        </States>
      </CategoricalCharacter>
      <CategoricalCharacter id="c104" debuglabel="188:mesothoracic femur setation">
        <Representation>
          <Label>mesothoracic femur setation</Label>
        </Representation>
        <States>
          <StateDefinition id="s129" debuglabel="189:short white setose, white macrosetose: 2 antero-median, 6-7 postero-dorsal, and 5-6 ventral macrosetae">
            <Representation>
              <Label>short white setose, white macrosetose: 2 antero-median, 6-7 postero-dorsal, and 5-6 ventral macrosetae</Label>
            </Representation>
          </StateDefinition>
          <StateDefinition id="s130" debuglabel="508:short white setose, light brown macrosetose: 2 antero-median, 6-8 postero-dorsal (longest distally), and 5-6 ventral macrosetae">
            <Representation>
              <Label>short white setose, light brown macrosetose: 2 antero-median, 6-8 postero-dorsal (longest distally), and 5-6 ventral macrosetae</Label>
            </Representation>
          </StateDefinition>
        </States>
      </CategoricalCharacter>
      <CategoricalCharacter id="c105" debuglabel="205:mesothoracic tibia color">
        <Representation>
          <Label>mesothoracic tibia color</Label>
        </Representation>
        <States>
          <StateDefinition id="s131" debuglabel="206:brown">
            <Representation>
              <Label>brown</Label>
            </Representation>
          </StateDefinition>
        </States>
      </CategoricalCharacter>
      <CategoricalCharacter id="c106" debuglabel="377:mesothoracic tibia setation">
        <Representation>
          <Label>mesothoracic tibia setation</Label>
        </Representation>
        <States>
          <StateDefinition id="s132" debuglabel="378:short white setose, white macrosetose: 3 in 1 antero-dorsal row, 2 in 1 antero-ventral row, 4 in 1 dorsal row, 3 in 1 postero-ventral row">
            <Representation>
              <Label>short white setose, white macrosetose: 3 in 1 antero-dorsal row, 2 in 1 antero-ventral row, 4 in 1 dorsal row, 3 in 1 postero-ventral row</Label>
            </Representation>
          </StateDefinition>
          <StateDefinition id="s133" debuglabel="509:short white setose, yellowish macrosetose: 4 in 1 antero-dorsal row, 5 in 1 dorsal row, 5 in 1 posterior row, 3 in 1 postero-ventral row">
            <Representation>
              <Label>short white setose, yellowish macrosetose: 4 in 1 antero-dorsal row, 5 in 1 dorsal row, 5 in 1 posterior row, 3 in 1 postero-ventral row</Label>
            </Representation>
          </StateDefinition>
        </States>
      </CategoricalCharacter>
      <CategoricalCharacter id="c107" debuglabel="379:metathoracic coxa color">
        <Representation>
          <Label>metathoracic coxa color</Label>
        </Representation>
        <States>
          <StateDefinition id="s134" debuglabel="380:brown">
            <Representation>
              <Label>brown</Label>
            </Representation>
          </StateDefinition>
        </States>
      </CategoricalCharacter>
      <CategoricalCharacter id="c108" debuglabel="381:metathoracic coxa pubescence">
        <Representation>
          <Label>metathoracic coxa pubescence</Label>
        </Representation>
        <States>
          <StateDefinition id="s135" debuglabel="398:grey pubescent">
            <Representation>
              <Label>grey pubescent</Label>
            </Representation>
          </StateDefinition>
        </States>
      </CategoricalCharacter>
      <CategoricalCharacter id="c109" debuglabel="384:metathoracic coxa setation">
        <Representation>
          <Label>metathoracic coxa setation</Label>
        </Representation>
        <States>
          <StateDefinition id="s136" debuglabel="386:white setose and macrosetose">
            <Representation>
              <Label>white setose and macrosetose</Label>
            </Representation>
          </StateDefinition>
          <StateDefinition id="s137" debuglabel="510:white setose and light brown macrosetose">
            <Representation>
              <Label>white setose and light brown macrosetose</Label>
            </Representation>
          </StateDefinition>
        </States>
      </CategoricalCharacter>
      <CategoricalCharacter id="c110" debuglabel="388:metathoracic coxa anterior protuberance">
        <Representation>
          <Label>metathoracic coxa anterior protuberance</Label>
        </Representation>
        <States>
          <StateDefinition id="s138" debuglabel="387:anteriorly without any protuberance">
            <Representation>
              <Label>anteriorly without any protuberance</Label>
            </Representation>
          </StateDefinition>
        </States>
      </CategoricalCharacter>
      <CategoricalCharacter id="c111" debuglabel="392:metathoracic trochanter median setation">
        <Representation>
          <Label>metathoracic trochanter median setation</Label>
        </Representation>
        <States>
          <StateDefinition id="s139" debuglabel="394:white setose and macrosetose">
            <Representation>
              <Label>white setose and macrosetose</Label>
            </Representation>
          </StateDefinition>
          <StateDefinition id="s140" debuglabel="511:white setose and yellowish macrosetose">
            <Representation>
              <Label>white setose and yellowish macrosetose</Label>
            </Representation>
          </StateDefinition>
        </States>
      </CategoricalCharacter>
      <CategoricalCharacter id="c112" debuglabel="396:metathoracic trochanter median shape">
        <Representation>
          <Label>metathoracic trochanter median shape</Label>
        </Representation>
        <States>
          <StateDefinition id="s141" debuglabel="395:cylindrical, medially without protuberance">
            <Representation>
              <Label>cylindrical, medially without protuberance</Label>
            </Representation>
          </StateDefinition>
        </States>
      </CategoricalCharacter>
      <CategoricalCharacter id="c113" debuglabel="399:metathoracic femur color">
        <Representation>
          <Label>metathoracic femur color</Label>
        </Representation>
        <States>
          <StateDefinition id="s142" debuglabel="400:brown, dorsally dark brown">
            <Representation>
              <Label>brown, dorsally dark brown</Label>
            </Representation>
          </StateDefinition>
        </States>
      </CategoricalCharacter>
      <CategoricalCharacter id="c114" debuglabel="401:metathoracic femur setation">
        <Representation>
          <Label>metathoracic femur setation</Label>
        </Representation>
        <States>
          <StateDefinition id="s143" debuglabel="402:short white setose, white macrosetose: 6 anterior, 6-7 ventral, and 4-5 postero-ventral macrosetae">
            <Representation>
              <Label>short white setose, white macrosetose: 6 anterior, 6-7 ventral, and 4-5 postero-ventral macrosetae</Label>
            </Representation>
          </StateDefinition>
          <StateDefinition id="s144" debuglabel="512:short white setose, light brown macrosetose: 6-8 anterior, 4-5 ventral, and 3 posterior macrosetae">
            <Representation>
              <Label>short white setose, light brown macrosetose: 6-8 anterior, 4-5 ventral, and 3 posterior macrosetae</Label>
            </Representation>
          </StateDefinition>
        </States>
      </CategoricalCharacter>
      <CategoricalCharacter id="c115" debuglabel="403:metathoracic tibia color">
        <Representation>
          <Label>metathoracic tibia color</Label>
        </Representation>
        <States>
          <StateDefinition id="s145" debuglabel="404:brown">
            <Representation>
              <Label>brown</Label>
            </Representation>
          </StateDefinition>
        </States>
      </CategoricalCharacter>
      <CategoricalCharacter id="c116" debuglabel="405:metathoracic tibia setation">
        <Representation>
          <Label>metathoracic tibia setation</Label>
        </Representation>
        <States>
          <StateDefinition id="s146" debuglabel="406:short white setose, white macrosetose: 4 in 1 antero-dorsal row, 3 in 1 dorsal row, 4-5 in 1 ventral row">
            <Representation>
              <Label>short white setose, white macrosetose: 4 in 1 antero-dorsal row, 3 in 1 dorsal row, 4-5 in 1 ventral row</Label>
            </Representation>
          </StateDefinition>
          <StateDefinition id="s147" debuglabel="524:short white setose, yellowish macrosetose: 3-4 in 1 antero-dorsal row, 3-4 in 1 dorsal row, 3 in 1 ventral row">
            <Representation>
              <Label>short white setose, yellowish macrosetose: 3-4 in 1 antero-dorsal row, 3-4 in 1 dorsal row, 3 in 1 ventral row</Label>
            </Representation>
          </StateDefinition>
        </States>
      </CategoricalCharacter>
      <CategoricalCharacter id="c117" debuglabel="410:metathoracic tibia shape">
        <Representation>
          <Label>metathoracic tibia shape</Label>
        </Representation>
        <States>
          <StateDefinition id="s148" debuglabel="409:straight">
            <Representation>
              <Label>straight</Label>
            </Representation>
          </StateDefinition>
        </States>
      </CategoricalCharacter>
      <CategoricalCharacter id="c118" debuglabel="414:tarsomere length">
        <Representation>
          <Label>tarsomere length</Label>
        </Representation>
        <States>
          <StateDefinition id="s149" debuglabel="413:proximal pro, mes, and met tarsomeres as long as following 2 tarsomeres combined">
            <Representation>
              <Label>proximal pro, mes, and met tarsomeres as long as following 2 tarsomeres combined</Label>
            </Representation>
          </StateDefinition>
        </States>
      </CategoricalCharacter>
      <CategoricalCharacter id="c119" debuglabel="359:tarsomere setation">
        <Representation>
          <Label>tarsomere setation</Label>
        </Representation>
        <States>
          <StateDefinition id="s150" debuglabel="360:pro, mes, and met tarsomeres white setose dorsally, pro tarsomeres white macrosetose disto-laterally and disto-ventrally, mes and met tarsomeres white macrosetose laterally and ventrally">
            <Representation>
              <Label>pro, mes, and met tarsomeres white setose dorsally, pro tarsomeres white macrosetose disto-laterally and disto-ventrally, mes and met tarsomeres white macrosetose laterally and ventrally</Label>
            </Representation>
          </StateDefinition>
        </States>
      </CategoricalCharacter>
      <CategoricalCharacter id="c120" debuglabel="423:pulvilli">
        <Representation>
          <Label>pulvilli</Label>
        </Representation>
        <States>
          <StateDefinition id="s151" debuglabel="424:well-developed (as long as claw)">
            <Representation>
              <Label>well-developed (as long as claw)</Label>
            </Representation>
          </StateDefinition>
        </States>
      </CategoricalCharacter>
      <CategoricalCharacter id="c121" debuglabel="429:claw shape">
        <Representation>
          <Label>claw shape</Label>
        </Representation>
        <States>
          <StateDefinition id="s152" debuglabel="428:abruptly angled distally">
            <Representation>
              <Label>abruptly angled distally</Label>
            </Representation>
          </StateDefinition>
        </States>
      </CategoricalCharacter>
      <CategoricalCharacter id="c122" debuglabel="432:claw tip shape">
        <Representation>
          <Label>claw tip shape</Label>
        </Representation>
        <States>
          <StateDefinition id="s153" debuglabel="431:pointed">
            <Representation>
              <Label>pointed</Label>
            </Representation>
          </StateDefinition>
        </States>
      </CategoricalCharacter>
      <CategoricalCharacter id="c123" debuglabel="435:empodium development">
        <Representation>
          <Label>empodium development</Label>
        </Representation>
        <States>
          <StateDefinition id="s154" debuglabel="434:setiform, well-developed (as long as pulvilli)">
            <Representation>
              <Label>setiform, well-developed (as long as pulvilli)</Label>
            </Representation>
          </StateDefinition>
        </States>
      </CategoricalCharacter>
      <QuantitativeCharacter id="c124" debuglabel="86:wing length">
        <Representation>
          <Label>wing length</Label>
        </Representation>
        <MeasurementUnit>
          <Label role="Full">mm</Label>
        </MeasurementUnit>
      </QuantitativeCharacter>
      <CategoricalCharacter id="c125" debuglabel="332:wing color">
        <Representation>
          <Label>wing color</Label>
        </Representation>
        <States>
          <StateDefinition id="s155" debuglabel="525:hyaline">
            <Representation>
              <Label>hyaline</Label>
            </Representation>
          </StateDefinition>
          <StateDefinition id="s156" debuglabel="333:hyaline, narrowly colored light brown along distal veins">
            <Representation>
              <Label>hyaline, narrowly colored light brown along distal veins</Label>
            </Representation>
          </StateDefinition>
        </States>
      </CategoricalCharacter>
      <CategoricalCharacter id="c126" debuglabel="336:wing microtrichation">
        <Representation>
          <Label>wing microtrichation</Label>
        </Representation>
        <States>
          <StateDefinition id="s157" debuglabel="341:without microtrichia">
            <Representation>
              <Label>without microtrichia</Label>
            </Representation>
          </StateDefinition>
        </States>
      </CategoricalCharacter>
      <CategoricalCharacter id="c127" debuglabel="481:C extent">
        <Representation>
          <Label>C extent</Label>
        </Representation>
        <States>
          <StateDefinition id="s158" debuglabel="480:circumambient (developed around entire wing)">
            <Representation>
              <Label>circumambient (developed around entire wing)</Label>
            </Representation>
          </StateDefinition>
        </States>
      </CategoricalCharacter>
      <CategoricalCharacter id="c128" debuglabel="440:anterior margin of wings in males">
        <Representation>
          <Label>anterior margin of wings in males</Label>
        </Representation>
        <States>
          <StateDefinition id="s159" debuglabel="438:straight">
            <Representation>
              <Label>straight</Label>
            </Representation>
          </StateDefinition>
        </States>
      </CategoricalCharacter>
      <CategoricalCharacter id="c129" debuglabel="490:R2+3 apex">
        <Representation>
          <Label>R2+3 apex</Label>
        </Representation>
        <States>
          <StateDefinition id="s160" debuglabel="100:distinctly arching anteriorly">
            <Representation>
              <Label>distinctly arching anteriorly</Label>
            </Representation>
          </StateDefinition>
        </States>
      </CategoricalCharacter>
      <CategoricalCharacter id="c130" debuglabel="450:cell r1">
        <Representation>
          <Label>cell r1</Label>
        </Representation>
        <States>
          <StateDefinition id="s161" debuglabel="449:open">
            <Representation>
              <Label>open</Label>
            </Representation>
          </StateDefinition>
        </States>
      </CategoricalCharacter>
      <CategoricalCharacter id="c131" debuglabel="493:R4 apex">
        <Representation>
          <Label>R4 apex</Label>
        </Representation>
        <States>
          <StateDefinition id="s162" debuglabel="492:terminating anterior to wing apex">
            <Representation>
              <Label>terminating anterior to wing apex</Label>
            </Representation>
          </StateDefinition>
        </States>
      </CategoricalCharacter>
      <CategoricalCharacter id="c132" debuglabel="498:R4 shape">
        <Representation>
          <Label>R4 shape</Label>
        </Representation>
        <States>
          <StateDefinition id="s163" debuglabel="101:distinctly arching anteriorly">
            <Representation>
              <Label>distinctly arching anteriorly</Label>
            </Representation>
          </StateDefinition>
        </States>
      </CategoricalCharacter>
      <CategoricalCharacter id="c133" debuglabel="501:stump vein R3 (supernumerary crossvein) on R4">
        <Representation>
          <Label>stump vein R3 (supernumerary crossvein) on R4</Label>
        </Representation>
        <States>
          <StateDefinition id="s164" debuglabel="500:absent">
            <Representation>
              <Label>absent</Label>
            </Representation>
          </StateDefinition>
        </States>
      </CategoricalCharacter>
      <CategoricalCharacter id="c134" debuglabel="87:cell r4">
        <Representation>
          <Label>cell r4</Label>
        </Representation>
        <States>
          <StateDefinition id="s165" debuglabel="88:open">
            <Representation>
              <Label>open</Label>
            </Representation>
          </StateDefinition>
        </States>
      </CategoricalCharacter>
      <CategoricalCharacter id="c135" debuglabel="455:cell r4 shape">
        <Representation>
          <Label>cell r4 shape</Label>
        </Representation>
        <States>
          <StateDefinition id="s166" debuglabel="456:R4 and R5 diverging from each other">
            <Representation>
              <Label>R4 and R5 diverging from each other</Label>
            </Representation>
          </StateDefinition>
        </States>
      </CategoricalCharacter>
      <CategoricalCharacter id="c136" debuglabel="102:R5 apex">
        <Representation>
          <Label>R5 apex</Label>
        </Representation>
        <States>
          <StateDefinition id="s167" debuglabel="105:not reaching C (or wing margin)">
            <Representation>
              <Label>not reaching C (or wing margin)</Label>
            </Representation>
          </StateDefinition>
        </States>
      </CategoricalCharacter>
      <CategoricalCharacter id="c137" debuglabel="90:cell r5">
        <Representation>
          <Label>cell r5</Label>
        </Representation>
        <States>
          <StateDefinition id="s168" debuglabel="98:closed and petiolate">
            <Representation>
              <Label>closed and petiolate</Label>
            </Representation>
          </StateDefinition>
        </States>
      </CategoricalCharacter>
      <CategoricalCharacter id="c138" debuglabel="112:M1 apex">
        <Representation>
          <Label>M1 apex</Label>
        </Representation>
        <States>
          <StateDefinition id="s169" debuglabel="137:not reaching C (or wing margin)">
            <Representation>
              <Label>not reaching C (or wing margin)</Label>
            </Representation>
          </StateDefinition>
        </States>
      </CategoricalCharacter>
      <CategoricalCharacter id="c139" debuglabel="467:cell d distal end">
        <Representation>
          <Label>cell d distal end</Label>
        </Representation>
        <States>
          <StateDefinition id="s170" debuglabel="466:closed by base of M2 and m-m">
            <Representation>
              <Label>closed by base of M2 and m-m</Label>
            </Representation>
          </StateDefinition>
        </States>
      </CategoricalCharacter>
      <CategoricalCharacter id="c140" debuglabel="514:alignment of base of M2 and m-m">
        <Representation>
          <Label>alignment of base of M2 and m-m</Label>
        </Representation>
        <States>
          <StateDefinition id="s171" debuglabel="513:not aligned">
            <Representation>
              <Label>not aligned</Label>
            </Representation>
          </StateDefinition>
        </States>
      </CategoricalCharacter>
      <CategoricalCharacter id="c141" debuglabel="474:position of r-m in respect to cell d">
        <Representation>
          <Label>position of r-m in respect to cell d</Label>
        </Representation>
        <States>
          <StateDefinition id="s172" debuglabel="475:distal half">
            <Representation>
              <Label>distal half</Label>
            </Representation>
          </StateDefinition>
        </States>
      </CategoricalCharacter>
      <CategoricalCharacter id="c142" debuglabel="461:cell m3">
        <Representation>
          <Label>cell m3</Label>
        </Representation>
        <States>
          <StateDefinition id="s173" debuglabel="462:closed at C (non-petiolate)">
            <Representation>
              <Label>closed at C (non-petiolate)</Label>
            </Representation>
          </StateDefinition>
          <StateDefinition id="s174" debuglabel="138:open, M3 and M4 approximating at C">
            <Representation>
              <Label>open, M3 and M4 approximating at C</Label>
            </Representation>
          </StateDefinition>
        </States>
      </CategoricalCharacter>
      <CategoricalCharacter id="c143" debuglabel="464:cell cua">
        <Representation>
          <Label>cell cua</Label>
        </Representation>
        <States>
          <StateDefinition id="s175" debuglabel="465:closed at C (non-petiolate)">
            <Representation>
              <Label>closed at C (non-petiolate)</Label>
            </Representation>
          </StateDefinition>
        </States>
      </CategoricalCharacter>
      <CategoricalCharacter id="c144" debuglabel="446:alula">
        <Representation>
          <Label>alula</Label>
        </Representation>
        <States>
          <StateDefinition id="s176" debuglabel="445:well-developed">
            <Representation>
              <Label>well-developed</Label>
            </Representation>
          </StateDefinition>
        </States>
      </CategoricalCharacter>
      <CategoricalCharacter id="c145" debuglabel="486:microtrichia on posterior wing margin">
        <Representation>
          <Label>microtrichia on posterior wing margin</Label>
        </Representation>
        <States>
          <StateDefinition id="s177" debuglabel="485:arranged in a single plane">
            <Representation>
              <Label>arranged in a single plane</Label>
            </Representation>
          </StateDefinition>
        </States>
      </CategoricalCharacter>
      <CategoricalCharacter id="c146" debuglabel="309:abdomen color">
        <Representation>
          <Label>abdomen color</Label>
        </Representation>
        <States>
          <StateDefinition id="s178" debuglabel="310:brown to black, laterally light brown to orange">
            <Representation>
              <Label>brown to black, laterally light brown to orange</Label>
            </Representation>
          </StateDefinition>
        </States>
      </CategoricalCharacter>
      <CategoricalCharacter id="c147" debuglabel="519:tergite sculpture">
        <Representation>
          <Label>tergite sculpture</Label>
        </Representation>
        <States>
          <StateDefinition id="s179" debuglabel="517:smooth, setae with small sockets only">
            <Representation>
              <Label>smooth, setae with small sockets only</Label>
            </Representation>
          </StateDefinition>
        </States>
      </CategoricalCharacter>
      <CategoricalCharacter id="c148" debuglabel="154:T1 setation">
        <Representation>
          <Label>T1 setation</Label>
        </Representation>
        <States>
          <StateDefinition id="s180" debuglabel="155:white setose, laterally long white macrosetose">
            <Representation>
              <Label>white setose, laterally long white macrosetose</Label>
            </Representation>
          </StateDefinition>
          <StateDefinition id="s181" debuglabel="526:white setose, laterally long light brown macrosetose">
            <Representation>
              <Label>white setose, laterally long light brown macrosetose</Label>
            </Representation>
          </StateDefinition>
        </States>
      </CategoricalCharacter>
      <CategoricalCharacter id="c149" debuglabel="156:T1 pubescence">
        <Representation>
          <Label>T1 pubescence</Label>
        </Representation>
        <States>
          <StateDefinition id="s182" debuglabel="157:grey pubescent">
            <Representation>
              <Label>grey pubescent</Label>
            </Representation>
          </StateDefinition>
        </States>
      </CategoricalCharacter>
      <CategoricalCharacter id="c150" debuglabel="522:T1 medially">
        <Representation>
          <Label>T1 medially</Label>
        </Representation>
        <States>
          <StateDefinition id="s183" debuglabel="521:entirely sclerotized medially">
            <Representation>
              <Label>entirely sclerotized medially</Label>
            </Representation>
          </StateDefinition>
        </States>
      </CategoricalCharacter>
      <CategoricalCharacter id="c151" debuglabel="529:T1 dorsally">
        <Representation>
          <Label>T1 dorsally</Label>
        </Representation>
        <States>
          <StateDefinition id="s184" debuglabel="528:dorsal surface smooth, without protuberances">
            <Representation>
              <Label>dorsal surface smooth, without protuberances</Label>
            </Representation>
          </StateDefinition>
        </States>
      </CategoricalCharacter>
      <CategoricalCharacter id="c152" debuglabel="538:T2-8 development">
        <Representation>
          <Label>T2-8 development</Label>
        </Representation>
        <States>
          <StateDefinition id="s185" debuglabel="537:entirely sclerotized">
            <Representation>
              <Label>entirely sclerotized</Label>
            </Representation>
          </StateDefinition>
        </States>
      </CategoricalCharacter>
      <CategoricalCharacter id="c153" debuglabel="159:T2-8 setation">
        <Representation>
          <Label>T2-8 setation</Label>
        </Representation>
        <States>
          <StateDefinition id="s186" debuglabel="160:white setose, setae longest on T2, medial setae directed laterally">
            <Representation>
              <Label>white setose, setae longest on T2, medial setae directed laterally</Label>
            </Representation>
          </StateDefinition>
          <StateDefinition id="s187" debuglabel="527:white setose, yellowish macrosetae postero-laterally on T2-4 (most pronounced on T2)">
            <Representation>
              <Label>white setose, yellowish macrosetae postero-laterally on T2-4 (most pronounced on T2)</Label>
            </Representation>
          </StateDefinition>
        </States>
      </CategoricalCharacter>
      <CategoricalCharacter id="c154" debuglabel="167:T2-8 color">
        <Representation>
          <Label>T2-8 color</Label>
        </Representation>
        <States>
          <StateDefinition id="s188" debuglabel="168:predominantly black, sometimes brown to orange laterally">
            <Representation>
              <Label>predominantly black, sometimes brown to orange laterally</Label>
            </Representation>
          </StateDefinition>
        </States>
      </CategoricalCharacter>
      <CategoricalCharacter id="c155" debuglabel="165:T2-8 pubescence">
        <Representation>
          <Label>T2-8 pubescence</Label>
        </Representation>
        <States>
          <StateDefinition id="s189" debuglabel="166:lightly grey pubescent, medially with distinct longitudinal dark grey pubescent stripe">
            <Representation>
              <Label>lightly grey pubescent, medially with distinct longitudinal dark grey pubescent stripe</Label>
            </Representation>
          </StateDefinition>
          <StateDefinition id="s190" debuglabel="531:predominantly grey pubescent, T2 with apubescent stripe from antero-lateral corner to postero-median margin, T3-5 with narrower apubescent stripes as on T2">
            <Representation>
              <Label>predominantly grey pubescent, T2 with apubescent stripe from antero-lateral corner to postero-median margin, T3-5 with narrower apubescent stripes as on T2</Label>
            </Representation>
          </StateDefinition>
        </States>
      </CategoricalCharacter>
      <CategoricalCharacter id="c156" debuglabel="161:T2-8 marginal macrosetae">
        <Representation>
          <Label>T2-8 marginal macrosetae</Label>
        </Representation>
        <States>
          <StateDefinition id="s191" debuglabel="162:absent from T2-8">
            <Representation>
              <Label>absent from T2-8</Label>
            </Representation>
          </StateDefinition>
          <StateDefinition id="s192" debuglabel="534:present on T2-4">
            <Representation>
              <Label>present on T2-4</Label>
            </Representation>
          </StateDefinition>
        </States>
      </CategoricalCharacter>
      <CategoricalCharacter id="c157" debuglabel="163:T2-8 medial macrosetae">
        <Representation>
          <Label>T2-8 medial macrosetae</Label>
        </Representation>
        <States>
          <StateDefinition id="s193" debuglabel="164:absent from T2-8">
            <Representation>
              <Label>absent from T2-8</Label>
            </Representation>
          </StateDefinition>
          <StateDefinition id="s194" debuglabel="535:present on T2">
            <Representation>
              <Label>present on T2</Label>
            </Representation>
          </StateDefinition>
        </States>
      </CategoricalCharacter>
      <CategoricalCharacter id="c158" debuglabel="169:S1-8 setation">
        <Representation>
          <Label>S1-8 setation</Label>
        </Representation>
        <States>
          <StateDefinition id="s195" debuglabel="170:white, erect setose">
            <Representation>
              <Label>white, erect setose</Label>
            </Representation>
          </StateDefinition>
        </States>
      </CategoricalCharacter>
      <CategoricalCharacter id="c159" debuglabel="171:S1-8 color">
        <Representation>
          <Label>S1-8 color</Label>
        </Representation>
        <States>
          <StateDefinition id="s196" debuglabel="172:black">
            <Representation>
              <Label>black</Label>
            </Representation>
          </StateDefinition>
        </States>
      </CategoricalCharacter>
      <CategoricalCharacter id="c160" debuglabel="173:S1-8 pubescence">
        <Representation>
          <Label>S1-8 pubescence</Label>
        </Representation>
        <States>
          <StateDefinition id="s197" debuglabel="174:lightly grey pubescent">
            <Representation>
              <Label>lightly grey pubescent</Label>
            </Representation>
          </StateDefinition>
        </States>
      </CategoricalCharacter>
      <CategoricalCharacter id="c161" debuglabel="552:T7 and S7">
        <Representation>
          <Label>T7 and S7</Label>
        </Representation>
        <States>
          <StateDefinition id="s198" debuglabel="551:without modifications">
            <Representation>
              <Label>without modifications</Label>
            </Representation>
          </StateDefinition>
        </States>
      </CategoricalCharacter>
      <CategoricalCharacter id="c162" debuglabel="557:segments comprising ovipositor">
        <Representation>
          <Label>segments comprising ovipositor</Label>
        </Representation>
        <States>
          <StateDefinition id="s199" debuglabel="556:8th and following">
            <Representation>
              <Label>8th and following</Label>
            </Representation>
          </StateDefinition>
        </States>
      </CategoricalCharacter>
      <CategoricalCharacter id="c163" debuglabel="532:T6-8 pubescence">
        <Representation>
          <Label>T6-8 pubescence</Label>
        </Representation>
        <States>
          <StateDefinition id="s200" debuglabel="533:apubescent">
            <Representation>
              <Label>apubescent</Label>
            </Representation>
          </StateDefinition>
        </States>
      </CategoricalCharacter>
      <CategoricalCharacter id="c164" debuglabel="560:T6-8 setae direction">
        <Representation>
          <Label>T6-8 setae direction</Label>
        </Representation>
        <States>
          <StateDefinition id="s201" debuglabel="561:anteriorly on T6-7 and erect on T8">
            <Representation>
              <Label>anteriorly on T6-7 and erect on T8</Label>
            </Representation>
          </StateDefinition>
        </States>
      </CategoricalCharacter>
      <CategoricalCharacter id="c165" debuglabel="564:T8 internal anterior apodeme">
        <Representation>
          <Label>T8 internal anterior apodeme</Label>
        </Representation>
        <States>
          <StateDefinition id="s202" debuglabel="565:with internal rectangular apodeme (entirely fused to T)">
            <Representation>
              <Label>with internal rectangular apodeme (entirely fused to T)</Label>
            </Representation>
          </StateDefinition>
        </States>
      </CategoricalCharacter>
      <CategoricalCharacter id="c166" debuglabel="569:S8 shape">
        <Representation>
          <Label>S8 shape</Label>
        </Representation>
        <States>
          <StateDefinition id="s203" debuglabel="573:plate-like, hypogynial valves extending">
            <Representation>
              <Label>plate-like, hypogynial valves extending</Label>
            </Representation>
          </StateDefinition>
        </States>
      </CategoricalCharacter>
      <CategoricalCharacter id="c167" debuglabel="590:T9 and T10 fusion">
        <Representation>
          <Label>T9 and T10 fusion</Label>
        </Representation>
        <States>
          <StateDefinition id="s204" debuglabel="592:entirely fused, sclerites not distinguishable">
            <Representation>
              <Label>entirely fused, sclerites not distinguishable</Label>
            </Representation>
          </StateDefinition>
        </States>
      </CategoricalCharacter>
      <CategoricalCharacter id="c168" debuglabel="583:T10 shape">
        <Representation>
          <Label>T10 shape</Label>
        </Representation>
        <States>
          <StateDefinition id="s205" debuglabel="585:divided into 2 heavily sclerotized acanthophorite plates">
            <Representation>
              <Label>divided into 2 heavily sclerotized acanthophorite plates</Label>
            </Representation>
          </StateDefinition>
        </States>
      </CategoricalCharacter>
      <QuantitativeCharacter id="c169" debuglabel="311:acanthophorite spur number">
        <Representation>
          <Label>acanthophorite spur number</Label>
        </Representation>
      </QuantitativeCharacter>
      <CategoricalCharacter id="c170" debuglabel="313:acanthophorite spur color">
        <Representation>
          <Label>acanthophorite spur color</Label>
        </Representation>
        <States>
          <StateDefinition id="s206" debuglabel="320:white">
            <Representation>
              <Label>white</Label>
            </Representation>
          </StateDefinition>
          <StateDefinition id="s207" debuglabel="536:yellowish">
            <Representation>
              <Label>yellowish</Label>
            </Representation>
          </StateDefinition>
        </States>
      </CategoricalCharacter>
      <QuantitativeCharacter id="c171" debuglabel="598:spermathecae number">
        <Representation>
          <Label>spermathecae number</Label>
        </Representation>
      </QuantitativeCharacter>
      <CategoricalCharacter id="c172" debuglabel="602:spermathecae development">
        <Representation>
          <Label>spermathecae development</Label>
        </Representation>
        <States>
          <StateDefinition id="s208" debuglabel="601:all equally large">
            <Representation>
              <Label>all equally large</Label>
            </Representation>
          </StateDefinition>
        </States>
      </CategoricalCharacter>
      <CategoricalCharacter id="c173" debuglabel="624:spermathecae length">
        <Representation>
          <Label>spermathecae length</Label>
        </Representation>
        <States>
          <StateDefinition id="s209" debuglabel="623:reaching anterior end of segment 6">
            <Representation>
              <Label>reaching anterior end of segment 6</Label>
            </Representation>
          </StateDefinition>
        </States>
      </CategoricalCharacter>
      <CategoricalCharacter id="c174" debuglabel="606:common spermathecal duct length">
        <Representation>
          <Label>common spermathecal duct length</Label>
        </Representation>
        <States>
          <StateDefinition id="s210" debuglabel="605:short, not extending beyond tip of furca">
            <Representation>
              <Label>short, not extending beyond tip of furca</Label>
            </Representation>
          </StateDefinition>
        </States>
      </CategoricalCharacter>
      <CategoricalCharacter id="c175" debuglabel="609:spermathecal ducts length">
        <Representation>
          <Label>spermathecal ducts length</Label>
        </Representation>
        <States>
          <StateDefinition id="s211" debuglabel="610:long">
            <Representation>
              <Label>long</Label>
            </Representation>
          </StateDefinition>
        </States>
      </CategoricalCharacter>
      <CategoricalCharacter id="c176" debuglabel="612:ejection apparatus">
        <Representation>
          <Label>ejection apparatus</Label>
        </Representation>
        <States>
          <StateDefinition id="s212" debuglabel="611:absent">
            <Representation>
              <Label>absent</Label>
            </Representation>
          </StateDefinition>
        </States>
      </CategoricalCharacter>
      <CategoricalCharacter id="c177" debuglabel="615:spermathecal reservoir development">
        <Representation>
          <Label>spermathecal reservoir development</Label>
        </Representation>
        <States>
          <StateDefinition id="s213" debuglabel="617:formed by more or less expanded and coiled ducts">
            <Representation>
              <Label>formed by more or less expanded and coiled ducts</Label>
            </Representation>
          </StateDefinition>
        </States>
      </CategoricalCharacter>
      <CategoricalCharacter id="c178" debuglabel="620:spermathecal reservoir sclerotization">
        <Representation>
          <Label>spermathecal reservoir sclerotization</Label>
        </Representation>
        <States>
          <StateDefinition id="s214" debuglabel="621:weakly sclerotized">
            <Representation>
              <Label>weakly sclerotized</Label>
            </Representation>
          </StateDefinition>
        </States>
      </CategoricalCharacter>
      <CategoricalCharacter id="c179" debuglabel="630:furca (S9) development">
        <Representation>
          <Label>furca (S9) development</Label>
        </Representation>
        <States>
          <StateDefinition id="s215" debuglabel="629:single, inverted V-shaped sclerite">
            <Representation>
              <Label>single, inverted V-shaped sclerite</Label>
            </Representation>
          </StateDefinition>
        </States>
      </CategoricalCharacter>
      <CategoricalCharacter id="c180" debuglabel="627:furca (S9) median sclerite at posterior end">
        <Representation>
          <Label>furca (S9) median sclerite at posterior end</Label>
        </Representation>
        <States>
          <StateDefinition id="s216" debuglabel="626:absent">
            <Representation>
              <Label>absent</Label>
            </Representation>
          </StateDefinition>
        </States>
      </CategoricalCharacter>
      <CategoricalCharacter id="c181" debuglabel="633:furca (S9) apodeme">
        <Representation>
          <Label>furca (S9) apodeme</Label>
        </Representation>
        <States>
          <StateDefinition id="s217" debuglabel="632:absent">
            <Representation>
              <Label>absent</Label>
            </Representation>
          </StateDefinition>
        </States>
      </CategoricalCharacter>
      <CategoricalCharacter id="c182" debuglabel="646:abdominal segment development">
        <Representation>
          <Label>abdominal segment development</Label>
        </Representation>
        <States>
          <StateDefinition id="s218" debuglabel="645:T1-T8 and S1-S8 entire (without modifications)">
            <Representation>
              <Label>T1-T8 and S1-S8 entire (without modifications)</Label>
            </Representation>
          </StateDefinition>
        </States>
      </CategoricalCharacter>
      <CategoricalCharacter id="c183" debuglabel="321:hypopygium color">
        <Representation>
          <Label>hypopygium color</Label>
        </Representation>
        <States>
          <StateDefinition id="s219" debuglabel="322:dark brown">
            <Representation>
              <Label>dark brown</Label>
            </Representation>
          </StateDefinition>
        </States>
      </CategoricalCharacter>
      <CategoricalCharacter id="c184" debuglabel="658:hypopygium rotation">
        <Representation>
          <Label>hypopygium rotation</Label>
        </Representation>
        <States>
          <StateDefinition id="s220" debuglabel="175:rotated by 180 degrees">
            <Representation>
              <Label>rotated by 180 degrees</Label>
            </Representation>
          </StateDefinition>
        </States>
      </CategoricalCharacter>
      <CategoricalCharacter id="c185" debuglabel="661:hypopygium direction">
        <Representation>
          <Label>hypopygium direction</Label>
        </Representation>
        <States>
          <StateDefinition id="s221" debuglabel="660:directed posteriorly">
            <Representation>
              <Label>directed posteriorly</Label>
            </Representation>
          </StateDefinition>
        </States>
      </CategoricalCharacter>
      <CategoricalCharacter id="c186" debuglabel="664:epandrium development">
        <Representation>
          <Label>epandrium development</Label>
        </Representation>
        <States>
          <StateDefinition id="s222" debuglabel="665:divided medially into 2 halves, joined proximally">
            <Representation>
              <Label>divided medially into 2 halves, joined proximally</Label>
            </Representation>
          </StateDefinition>
        </States>
      </CategoricalCharacter>
      <CategoricalCharacter id="c187" debuglabel="672:hypandrium shape">
        <Representation>
          <Label>hypandrium shape</Label>
        </Representation>
        <States>
          <StateDefinition id="s223" debuglabel="673:well-developed, triangular">
            <Representation>
              <Label>well-developed, triangular</Label>
            </Representation>
          </StateDefinition>
        </States>
      </CategoricalCharacter>
      <CategoricalCharacter id="c188" debuglabel="733:hypandrium posterior margin">
        <Representation>
          <Label>hypandrium posterior margin</Label>
        </Representation>
        <States>
          <StateDefinition id="s224" debuglabel="176:with short postero-median projection">
            <Representation>
              <Label>with short postero-median projection</Label>
            </Representation>
          </StateDefinition>
        </States>
      </CategoricalCharacter>
      <CategoricalCharacter id="c189" debuglabel="679:hypandrium and epandrium">
        <Representation>
          <Label>hypandrium and epandrium</Label>
        </Representation>
        <States>
          <StateDefinition id="s225" debuglabel="678:distinctly separated from epandrium by gonocoxite">
            <Representation>
              <Label>distinctly separated from epandrium by gonocoxite</Label>
            </Representation>
          </StateDefinition>
        </States>
      </CategoricalCharacter>
      <CategoricalCharacter id="c190" debuglabel="684:hypandrium and gonocoxite">
        <Representation>
          <Label>hypandrium and gonocoxite</Label>
        </Representation>
        <States>
          <StateDefinition id="s226" debuglabel="683:not fused to gonocoxite">
            <Representation>
              <Label>not fused to gonocoxite</Label>
            </Representation>
          </StateDefinition>
        </States>
      </CategoricalCharacter>
      <CategoricalCharacter id="c191" debuglabel="688:epandrium and gonocoxite">
        <Representation>
          <Label>epandrium and gonocoxite</Label>
        </Representation>
        <States>
          <StateDefinition id="s227" debuglabel="689:gonocoxite partially fused to epandrium proximally">
            <Representation>
              <Label>gonocoxite partially fused to epandrium proximally</Label>
            </Representation>
          </StateDefinition>
        </States>
      </CategoricalCharacter>
      <CategoricalCharacter id="c192" debuglabel="691:gonocoxal apodeme">
        <Representation>
          <Label>gonocoxal apodeme</Label>
        </Representation>
        <States>
          <StateDefinition id="s228" debuglabel="692:present, short, at most slightly extending hypopygium proximally">
            <Representation>
              <Label>present, short, at most slightly extending hypopygium proximally</Label>
            </Representation>
          </StateDefinition>
        </States>
      </CategoricalCharacter>
      <CategoricalCharacter id="c193" debuglabel="695:gonostylus development">
        <Representation>
          <Label>gonostylus development</Label>
        </Representation>
        <States>
          <StateDefinition id="s229" debuglabel="696:present">
            <Representation>
              <Label>present</Label>
            </Representation>
          </StateDefinition>
        </States>
      </CategoricalCharacter>
      <CategoricalCharacter id="c194" debuglabel="698:gonostylus position on gonocoxite">
        <Representation>
          <Label>gonostylus position on gonocoxite</Label>
        </Representation>
        <States>
          <StateDefinition id="s230" debuglabel="700:distally">
            <Representation>
              <Label>distally</Label>
            </Representation>
          </StateDefinition>
        </States>
      </CategoricalCharacter>
      <CategoricalCharacter id="c195" debuglabel="712:subepandrial sclerite setation">
        <Representation>
          <Label>subepandrial sclerite setation</Label>
        </Representation>
        <States>
          <StateDefinition id="s231" debuglabel="711:asetose">
            <Representation>
              <Label>asetose</Label>
            </Representation>
          </StateDefinition>
        </States>
      </CategoricalCharacter>
      <CategoricalCharacter id="c196" debuglabel="705:subepandrial sclerite ventrally">
        <Representation>
          <Label>subepandrial sclerite ventrally</Label>
        </Representation>
        <States>
          <StateDefinition id="s232" debuglabel="704:smooth (without protuberances)">
            <Representation>
              <Label>smooth (without protuberances)</Label>
            </Representation>
          </StateDefinition>
          <StateDefinition id="s233" debuglabel="541:with median, wavy longitudinal ridge">
            <Representation>
              <Label>with median, wavy longitudinal ridge</Label>
            </Representation>
          </StateDefinition>
        </States>
      </CategoricalCharacter>
      <CategoricalCharacter id="c197" debuglabel="715:subepandrial sclerite lateral protuberances">
        <Representation>
          <Label>subepandrial sclerite lateral protuberances</Label>
        </Representation>
        <States>
          <StateDefinition id="s234" debuglabel="714:straight (without protuberances)">
            <Representation>
              <Label>straight (without protuberances)</Label>
            </Representation>
          </StateDefinition>
        </States>
      </CategoricalCharacter>
      <CategoricalCharacter id="c198" debuglabel="708:subepandrial sclerite distal margin">
        <Representation>
          <Label>subepandrial sclerite distal margin</Label>
        </Representation>
        <States>
          <StateDefinition id="s235" debuglabel="707:simple, straight margin">
            <Representation>
              <Label>simple, straight margin</Label>
            </Representation>
          </StateDefinition>
        </States>
      </CategoricalCharacter>
      <CategoricalCharacter id="c199" debuglabel="718:cerci fusion">
        <Representation>
          <Label>cerci fusion</Label>
        </Representation>
        <States>
          <StateDefinition id="s236" debuglabel="717:separate (not fused medially)">
            <Representation>
              <Label>separate (not fused medially)</Label>
            </Representation>
          </StateDefinition>
        </States>
      </CategoricalCharacter>
      <QuantitativeCharacter id="c200" debuglabel="726:aedeagus prongs number">
        <Representation>
          <Label>aedeagus prongs number</Label>
        </Representation>
      </QuantitativeCharacter>
      <CategoricalCharacter id="c201" debuglabel="543:aedeagal prong tip">
        <Representation>
          <Label>aedeagal prong tip</Label>
        </Representation>
        <States>
          <StateDefinition id="s237" debuglabel="544:pointed, without any protuberance">
            <Representation>
              <Label>pointed, without any protuberance</Label>
            </Representation>
          </StateDefinition>
          <StateDefinition id="s238" debuglabel="545:pointed, with dorsal bipartite protuberance">
            <Representation>
              <Label>pointed, with dorsal bipartite protuberance</Label>
            </Representation>
          </StateDefinition>
        </States>
      </CategoricalCharacter>
      <CategoricalCharacter id="c202" debuglabel="730:dorsal aedeagal sheath length">
        <Representation>
          <Label>dorsal aedeagal sheath length</Label>
        </Representation>
        <States>
          <StateDefinition id="s239" debuglabel="729:short, sperm sac entirely free">
            <Representation>
              <Label>short, sperm sac entirely free</Label>
            </Representation>
          </StateDefinition>
        </States>
      </CategoricalCharacter>
      <CategoricalCharacter id="c203" debuglabel="721:lateral ejaculatory process development">
        <Representation>
          <Label>lateral ejaculatory process development</Label>
        </Representation>
        <States>
          <StateDefinition id="s240" debuglabel="542:present, large triangular sclerite">
            <Representation>
              <Label>present, large triangular sclerite</Label>
            </Representation>
          </StateDefinition>
        </States>
      </CategoricalCharacter>
      <CategoricalCharacter id="c204" debuglabel="742:lateral ejaculatory process and ventral aedeagal sheath">
        <Representation>
          <Label>lateral ejaculatory process and ventral aedeagal sheath</Label>
        </Representation>
        <States>
          <StateDefinition id="s241" debuglabel="741:free (not surrounded by ventral aedeagal sheath)">
            <Representation>
              <Label>free (not surrounded by ventral aedeagal sheath)</Label>
            </Representation>
          </StateDefinition>
        </States>
      </CategoricalCharacter>
      <CategoricalCharacter id="c205" debuglabel="745:ejaculatory apodeme shape">
        <Representation>
          <Label>ejaculatory apodeme shape</Label>
        </Representation>
        <States>
          <StateDefinition id="s242" debuglabel="744:single vertical plate (2 lateral surfaces)">
            <Representation>
              <Label>single vertical plate (2 lateral surfaces)</Label>
            </Representation>
          </StateDefinition>
        </States>
      </CategoricalCharacter>
    </Characters>
    <CharacterTrees>
      <CharacterTree id="ct1" debuglabel="1:Default Feature Tree">
        <Representation>
          <Label>Default Feature Tree</Label>
        </Representation>
        <DesignedFor>
          <Role>InteractiveIdentification</Role>
        </DesignedFor>
        <Nodes>
          <Node id="cn1" debuglabel="2:head">
            <DescriptiveConcept ref="dc1" debuglabel="2:head"/>
          </Node>
          <CharNode>
            <Parent ref="cn1" debuglabel="2:head"/>
            <Character ref="c1" debuglabel="3:head shape"/>
          </CharNode>
          <CharNode>
            <Parent ref="cn1" debuglabel="2:head"/>
            <Character ref="c2" debuglabel="191:head color"/>
          </CharNode>
          <CharNode>
            <Parent ref="cn1" debuglabel="2:head"/>
            <Character ref="c3" debuglabel="6:vertex shape between compound eyes"/>
          </CharNode>
          <CharNode>
            <Parent ref="cn1" debuglabel="2:head"/>
            <Character ref="c4" debuglabel="10:facial swelling extent"/>
          </CharNode>
          <CharNode>
            <Parent ref="cn1" debuglabel="2:head"/>
            <Character ref="c5" debuglabel="15:facial swelling pubescence"/>
          </CharNode>
          <CharNode>
            <Parent ref="cn1" debuglabel="2:head"/>
            <Character ref="c6" debuglabel="20:mystax"/>
          </CharNode>
          <CharNode>
            <Parent ref="cn1" debuglabel="2:head"/>
            <Character ref="c7" debuglabel="23:mystax extent"/>
          </CharNode>
          <CharNode>
            <Parent ref="cn1" debuglabel="2:head"/>
            <Character ref="c8" debuglabel="74:ommatidia anterior size"/>
          </CharNode>
          <CharNode>
            <Parent ref="cn1" debuglabel="2:head"/>
            <Character ref="c9" debuglabel="77:postgena"/>
          </CharNode>
          <CharNode>
            <Parent ref="cn1" debuglabel="2:head"/>
            <Character ref="c10" debuglabel="80:frons shape (at level of antennal insertion)"/>
          </CharNode>
          <CharNode>
            <Parent ref="cn1" debuglabel="2:head"/>
            <Character ref="c11" debuglabel="17:frons pubescence"/>
          </CharNode>
          <CharNode>
            <Parent ref="cn1" debuglabel="2:head"/>
            <Character ref="c12" debuglabel="84:frons lateral margin setation"/>
          </CharNode>
          <CharNode>
            <Parent ref="cn1" debuglabel="2:head"/>
            <Character ref="c13" debuglabel="93:ocellar tubercle pubescence"/>
          </CharNode>
          <CharNode>
            <Parent ref="cn1" debuglabel="2:head"/>
            <Character ref="c14" debuglabel="96:ocellar tubercle setation"/>
          </CharNode>
          <CharNode>
            <Parent ref="cn1" debuglabel="2:head"/>
            <Character ref="c15" debuglabel="35:vertex pubescence"/>
          </CharNode>
          <CharNode>
            <Parent ref="cn1" debuglabel="2:head"/>
            <Character ref="c16" debuglabel="27:vertex setation"/>
          </CharNode>
          <CharNode>
            <Parent ref="cn1" debuglabel="2:head"/>
            <Character ref="c17" debuglabel="107:median occipital sclerite (m ocp scl) setation"/>
          </CharNode>
          <CharNode>
            <Parent ref="cn1" debuglabel="2:head"/>
            <Character ref="c18" debuglabel="115:postocular (pocl) setae shape"/>
          </CharNode>
          <CharNode>
            <Parent ref="cn1" debuglabel="2:head"/>
            <Character ref="c19" debuglabel="111:postocular (pocl) setae development"/>
          </CharNode>
          <CharNode>
            <Parent ref="cn1" debuglabel="2:head"/>
            <Character ref="c20" debuglabel="29:occiput pubescence"/>
          </CharNode>
          <CharNode>
            <Parent ref="cn1" debuglabel="2:head"/>
            <Character ref="c21" debuglabel="32:occiput setation"/>
          </CharNode>
          <Node id="cn2" debuglabel="118:proboscis">
            <DescriptiveConcept ref="dc2" debuglabel="118:proboscis"/>
          </Node>
          <CharNode>
            <Parent ref="cn2" debuglabel="118:proboscis"/>
            <Character ref="c22" debuglabel="119:proboscis shape"/>
          </CharNode>
          <CharNode>
            <Parent ref="cn2" debuglabel="118:proboscis"/>
            <Character ref="c23" debuglabel="193:proboscis color"/>
          </CharNode>
          <CharNode>
            <Parent ref="cn2" debuglabel="118:proboscis"/>
            <Character ref="c24" debuglabel="134:postmentum ventral margin"/>
          </CharNode>
          <CharNode>
            <Parent ref="cn2" debuglabel="118:proboscis"/>
            <Character ref="c25" debuglabel="130:postmentum ventral development"/>
          </CharNode>
          <CharNode>
            <Parent ref="cn2" debuglabel="118:proboscis"/>
            <Character ref="c26" debuglabel="57:postmentum setation"/>
          </CharNode>
          <CharNode>
            <Parent ref="cn2" debuglabel="118:proboscis"/>
            <Character ref="c27" debuglabel="124:prementum cross section proximally"/>
          </CharNode>
          <CharNode>
            <Parent ref="cn2" debuglabel="118:proboscis"/>
            <Character ref="c28" debuglabel="140:prementum dorso-median development"/>
          </CharNode>
          <CharNode>
            <Parent ref="cn2" debuglabel="118:proboscis"/>
            <Character ref="c29" debuglabel="60:prementum setation"/>
          </CharNode>
          <CharNode>
            <Parent ref="cn2" debuglabel="118:proboscis"/>
            <Character ref="c30" debuglabel="143:labella development"/>
          </CharNode>
          <CharNode>
            <Parent ref="cn2" debuglabel="118:proboscis"/>
            <Character ref="c31" debuglabel="152:labella length"/>
          </CharNode>
          <CharNode>
            <Parent ref="cn2" debuglabel="118:proboscis"/>
            <Character ref="c32" debuglabel="147:labella apex"/>
          </CharNode>
          <CharNode>
            <Parent ref="cn2" debuglabel="118:proboscis"/>
            <Character ref="c33" debuglabel="295:maxillary palpus color"/>
          </CharNode>
          <CharNode>
            <Parent ref="cn2" debuglabel="118:proboscis"/>
            <Character ref="c34" debuglabel="38:maxillary palpus segments"/>
          </CharNode>
          <CharNode>
            <Parent ref="cn2" debuglabel="118:proboscis"/>
            <Character ref="c35" debuglabel="41:maxillary palpus setation"/>
          </CharNode>
          <CharNode>
            <Parent ref="cn2" debuglabel="118:proboscis"/>
            <Character ref="c36" debuglabel="44:maxillary palpus distal palpomere"/>
          </CharNode>
          <CharNode>
            <Parent ref="cn2" debuglabel="118:proboscis"/>
            <Character ref="c37" debuglabel="47:stipites fusion"/>
          </CharNode>
          <CharNode>
            <Parent ref="cn2" debuglabel="118:proboscis"/>
            <Character ref="c38" debuglabel="55:stipites pubescence"/>
          </CharNode>
          <CharNode>
            <Parent ref="cn2" debuglabel="118:proboscis"/>
            <Character ref="c39" debuglabel="52:stipites setation"/>
          </CharNode>
          <Node id="cn3" debuglabel="185:antenna">
            <DescriptiveConcept ref="dc3" debuglabel="185:antenna"/>
          </Node>
          <CharNode>
            <Parent ref="cn3" debuglabel="185:antenna"/>
            <Character ref="c40" debuglabel="297:antenna color"/>
          </CharNode>
          <CharNode>
            <Parent ref="cn3" debuglabel="185:antenna"/>
            <Character ref="c41" debuglabel="300:antenna pubescence"/>
          </CharNode>
          <CharNode>
            <Parent ref="cn3" debuglabel="185:antenna"/>
            <Character ref="c42" debuglabel="63:scape length"/>
          </CharNode>
          <CharNode>
            <Parent ref="cn3" debuglabel="185:antenna"/>
            <Character ref="c43" debuglabel="65:scape setation"/>
          </CharNode>
          <CharNode>
            <Parent ref="cn3" debuglabel="185:antenna"/>
            <Character ref="c44" debuglabel="68:pedicel setation"/>
          </CharNode>
          <CharNode>
            <Parent ref="cn3" debuglabel="185:antenna"/>
            <Character ref="c45" debuglabel="195:postpedicel shape"/>
          </CharNode>
          <CharNode>
            <Parent ref="cn3" debuglabel="185:antenna"/>
            <Character ref="c46" debuglabel="71:postpedicel length"/>
          </CharNode>
          <CharNode>
            <Parent ref="cn3" debuglabel="185:antenna"/>
            <Character ref="c47" debuglabel="202:postpedicel setation"/>
          </CharNode>
          <CharNode>
            <Parent ref="cn3" debuglabel="185:antenna"/>
            <Character ref="c48" debuglabel="215:stylus development"/>
          </CharNode>
          <CharNode>
            <Parent ref="cn3" debuglabel="185:antenna"/>
            <Character ref="c49" debuglabel="220:stylus setation"/>
          </CharNode>
          <CharNode>
            <Parent ref="cn3" debuglabel="185:antenna"/>
            <Character ref="c50" debuglabel="208:apical seta-like sensory element"/>
          </CharNode>
          <Node id="cn4" debuglabel="224:thorax">
            <DescriptiveConcept ref="dc4" debuglabel="224:thorax"/>
          </Node>
          <CharNode>
            <Parent ref="cn4" debuglabel="224:thorax"/>
            <Character ref="c51" debuglabel="248:thorax color"/>
          </CharNode>
          <CharNode>
            <Parent ref="cn4" debuglabel="224:thorax"/>
            <Character ref="c52" debuglabel="223:prosternum pubescence"/>
          </CharNode>
          <CharNode>
            <Parent ref="cn4" debuglabel="224:thorax"/>
            <Character ref="c53" debuglabel="247:prosternum and proepisternum fusion"/>
          </CharNode>
          <CharNode>
            <Parent ref="cn4" debuglabel="224:thorax"/>
            <Character ref="c54" debuglabel="240:proepisternum pubescence"/>
          </CharNode>
          <CharNode>
            <Parent ref="cn4" debuglabel="224:thorax"/>
            <Character ref="c55" debuglabel="226:proepisternum setation"/>
          </CharNode>
          <CharNode>
            <Parent ref="cn4" debuglabel="224:thorax"/>
            <Character ref="c56" debuglabel="236:cervical sclerite setation"/>
          </CharNode>
          <CharNode>
            <Parent ref="cn4" debuglabel="224:thorax"/>
            <Character ref="c57" debuglabel="251:antepronotum pubescence"/>
          </CharNode>
          <CharNode>
            <Parent ref="cn4" debuglabel="224:thorax"/>
            <Character ref="c58" debuglabel="228:antepronotum setation"/>
          </CharNode>
          <CharNode>
            <Parent ref="cn4" debuglabel="224:thorax"/>
            <Character ref="c59" debuglabel="253:postpronotum pubescence"/>
          </CharNode>
          <CharNode>
            <Parent ref="cn4" debuglabel="224:thorax"/>
            <Character ref="c60" debuglabel="238:postpronotum setation"/>
          </CharNode>
          <CharNode>
            <Parent ref="cn4" debuglabel="224:thorax"/>
            <Character ref="c61" debuglabel="243:postpronotal lope (pprn lb) setation"/>
          </CharNode>
          <CharNode>
            <Parent ref="cn4" debuglabel="224:thorax"/>
            <Character ref="c62" debuglabel="231:pleuron pubescence"/>
          </CharNode>
          <CharNode>
            <Parent ref="cn4" debuglabel="224:thorax"/>
            <Character ref="c63" debuglabel="233:proepimeron setation"/>
          </CharNode>
          <CharNode>
            <Parent ref="cn4" debuglabel="224:thorax"/>
            <Character ref="c64" debuglabel="263:anepisternum setation"/>
          </CharNode>
          <CharNode>
            <Parent ref="cn4" debuglabel="224:thorax"/>
            <Character ref="c65" debuglabel="271:anepisternum supero-posterior setation"/>
          </CharNode>
          <CharNode>
            <Parent ref="cn4" debuglabel="224:thorax"/>
            <Character ref="c66" debuglabel="303:anterior basalare setation"/>
          </CharNode>
          <CharNode>
            <Parent ref="cn4" debuglabel="224:thorax"/>
            <Character ref="c67" debuglabel="274:posterior basalare setation"/>
          </CharNode>
          <CharNode>
            <Parent ref="cn4" debuglabel="224:thorax"/>
            <Character ref="c68" debuglabel="256:anepimeron setation"/>
          </CharNode>
          <CharNode>
            <Parent ref="cn4" debuglabel="224:thorax"/>
            <Character ref="c69" debuglabel="259:katepisternum setation"/>
          </CharNode>
          <CharNode>
            <Parent ref="cn4" debuglabel="224:thorax"/>
            <Character ref="c70" debuglabel="265:katepimeron setation"/>
          </CharNode>
          <CharNode>
            <Parent ref="cn4" debuglabel="224:thorax"/>
            <Character ref="c71" debuglabel="281:katatergite setation"/>
          </CharNode>
          <CharNode>
            <Parent ref="cn4" debuglabel="224:thorax"/>
            <Character ref="c72" debuglabel="288:meron + metanepisternum setation"/>
          </CharNode>
          <CharNode>
            <Parent ref="cn4" debuglabel="224:thorax"/>
            <Character ref="c73" debuglabel="345:metakatepisternum setation"/>
          </CharNode>
          <CharNode>
            <Parent ref="cn4" debuglabel="224:thorax"/>
            <Character ref="c74" debuglabel="267:metepimeron setation"/>
          </CharNode>
          <CharNode>
            <Parent ref="cn4" debuglabel="224:thorax"/>
            <Character ref="c75" debuglabel="277:anatergite setation"/>
          </CharNode>
          <CharNode>
            <Parent ref="cn4" debuglabel="224:thorax"/>
            <Character ref="c76" debuglabel="279:scutum pubescence"/>
          </CharNode>
          <CharNode>
            <Parent ref="cn4" debuglabel="224:thorax"/>
            <Character ref="c77" debuglabel="285:scutum setation"/>
          </CharNode>
          <CharNode>
            <Parent ref="cn4" debuglabel="224:thorax"/>
            <Character ref="c78" debuglabel="324:scutal setae sockets"/>
          </CharNode>
          <CharNode>
            <Parent ref="cn4" debuglabel="224:thorax"/>
            <Character ref="c79" debuglabel="299:notopleural (npl) setae"/>
          </CharNode>
          <CharNode>
            <Parent ref="cn4" debuglabel="224:thorax"/>
            <Character ref="c80" debuglabel="308:supra-alar (spa) setae"/>
          </CharNode>
          <CharNode>
            <Parent ref="cn4" debuglabel="224:thorax"/>
            <Character ref="c81" debuglabel="312:postalar (pal) setae"/>
          </CharNode>
          <CharNode>
            <Parent ref="cn4" debuglabel="224:thorax"/>
            <Character ref="c82" debuglabel="315:dorsocentral (dc) setae"/>
          </CharNode>
          <CharNode>
            <Parent ref="cn4" debuglabel="224:thorax"/>
            <Character ref="c83" debuglabel="318:acrostichal (acr) setae"/>
          </CharNode>
          <CharNode>
            <Parent ref="cn4" debuglabel="224:thorax"/>
            <Character ref="c84" debuglabel="327:medial setae on posterior scutum (between dc setae) development"/>
          </CharNode>
          <CharNode>
            <Parent ref="cn4" debuglabel="224:thorax"/>
            <Character ref="c85" debuglabel="291:scutellum pubescence"/>
          </CharNode>
          <CharNode>
            <Parent ref="cn4" debuglabel="224:thorax"/>
            <Character ref="c86" debuglabel="339:discal scutellar (ds sctl) setae"/>
          </CharNode>
          <CharNode>
            <Parent ref="cn4" debuglabel="224:thorax"/>
            <Character ref="c87" debuglabel="335:apical scutellar (ap sctl) setae"/>
          </CharNode>
          <CharNode>
            <Parent ref="cn4" debuglabel="224:thorax"/>
            <Character ref="c88" debuglabel="348:postmetacoxal area"/>
          </CharNode>
          <Node id="cn5" debuglabel="353:leg">
            <DescriptiveConcept ref="dc5" debuglabel="353:leg"/>
          </Node>
          <CharNode>
            <Parent ref="cn5" debuglabel="353:leg"/>
            <Character ref="c89" debuglabel="305:leg color"/>
          </CharNode>
          <CharNode>
            <Parent ref="cn5" debuglabel="353:leg"/>
            <Character ref="c90" debuglabel="375:leg pubescence"/>
          </CharNode>
          <CharNode>
            <Parent ref="cn5" debuglabel="353:leg"/>
            <Character ref="c91" debuglabel="354:leg setae shape"/>
          </CharNode>
          <CharNode>
            <Parent ref="cn5" debuglabel="353:leg"/>
            <Character ref="c92" debuglabel="180:prothoracic coxa color"/>
          </CharNode>
          <CharNode>
            <Parent ref="cn5" debuglabel="353:leg"/>
            <Character ref="c93" debuglabel="182:prothoracic coxa pubescence"/>
          </CharNode>
          <CharNode>
            <Parent ref="cn5" debuglabel="353:leg"/>
            <Character ref="c94" debuglabel="177:prothoracic coxa setation"/>
          </CharNode>
          <CharNode>
            <Parent ref="cn5" debuglabel="353:leg"/>
            <Character ref="c95" debuglabel="186:prothoracic femur color"/>
          </CharNode>
          <CharNode>
            <Parent ref="cn5" debuglabel="353:leg"/>
            <Character ref="c96" debuglabel="190:prothoracic femur setation"/>
          </CharNode>
          <CharNode>
            <Parent ref="cn5" debuglabel="353:leg"/>
            <Character ref="c97" debuglabel="203:prothoracic tibia color"/>
          </CharNode>
          <CharNode>
            <Parent ref="cn5" debuglabel="353:leg"/>
            <Character ref="c98" debuglabel="356:prothoracic tibia setation"/>
          </CharNode>
          <CharNode>
            <Parent ref="cn5" debuglabel="353:leg"/>
            <Character ref="c99" debuglabel="363:prothoracic tibia distal macrosetae or projections"/>
          </CharNode>
          <CharNode>
            <Parent ref="cn5" debuglabel="353:leg"/>
            <Character ref="c100" debuglabel="361:mesothoracic coxa color"/>
          </CharNode>
          <CharNode>
            <Parent ref="cn5" debuglabel="353:leg"/>
            <Character ref="c101" debuglabel="369:mesothoracic coxa pubescence"/>
          </CharNode>
          <CharNode>
            <Parent ref="cn5" debuglabel="353:leg"/>
            <Character ref="c102" debuglabel="371:mesothoracic coxa setation"/>
          </CharNode>
          <CharNode>
            <Parent ref="cn5" debuglabel="353:leg"/>
            <Character ref="c103" debuglabel="373:mesothoracic femur color"/>
          </CharNode>
          <CharNode>
            <Parent ref="cn5" debuglabel="353:leg"/>
            <Character ref="c104" debuglabel="188:mesothoracic femur setation"/>
          </CharNode>
          <CharNode>
            <Parent ref="cn5" debuglabel="353:leg"/>
            <Character ref="c105" debuglabel="205:mesothoracic tibia color"/>
          </CharNode>
          <CharNode>
            <Parent ref="cn5" debuglabel="353:leg"/>
            <Character ref="c106" debuglabel="377:mesothoracic tibia setation"/>
          </CharNode>
          <CharNode>
            <Parent ref="cn5" debuglabel="353:leg"/>
            <Character ref="c107" debuglabel="379:metathoracic coxa color"/>
          </CharNode>
          <CharNode>
            <Parent ref="cn5" debuglabel="353:leg"/>
            <Character ref="c108" debuglabel="381:metathoracic coxa pubescence"/>
          </CharNode>
          <CharNode>
            <Parent ref="cn5" debuglabel="353:leg"/>
            <Character ref="c109" debuglabel="384:metathoracic coxa setation"/>
          </CharNode>
          <CharNode>
            <Parent ref="cn5" debuglabel="353:leg"/>
            <Character ref="c110" debuglabel="388:metathoracic coxa anterior protuberance"/>
          </CharNode>
          <CharNode>
            <Parent ref="cn5" debuglabel="353:leg"/>
            <Character ref="c111" debuglabel="392:metathoracic trochanter median setation"/>
          </CharNode>
          <CharNode>
            <Parent ref="cn5" debuglabel="353:leg"/>
            <Character ref="c112" debuglabel="396:metathoracic trochanter median shape"/>
          </CharNode>
          <CharNode>
            <Parent ref="cn5" debuglabel="353:leg"/>
            <Character ref="c113" debuglabel="399:metathoracic femur color"/>
          </CharNode>
          <CharNode>
            <Parent ref="cn5" debuglabel="353:leg"/>
            <Character ref="c114" debuglabel="401:metathoracic femur setation"/>
          </CharNode>
          <CharNode>
            <Parent ref="cn5" debuglabel="353:leg"/>
            <Character ref="c115" debuglabel="403:metathoracic tibia color"/>
          </CharNode>
          <CharNode>
            <Parent ref="cn5" debuglabel="353:leg"/>
            <Character ref="c116" debuglabel="405:metathoracic tibia setation"/>
          </CharNode>
          <CharNode>
            <Parent ref="cn5" debuglabel="353:leg"/>
            <Character ref="c117" debuglabel="410:metathoracic tibia shape"/>
          </CharNode>
          <CharNode>
            <Parent ref="cn5" debuglabel="353:leg"/>
            <Character ref="c118" debuglabel="414:tarsomere length"/>
          </CharNode>
          <CharNode>
            <Parent ref="cn5" debuglabel="353:leg"/>
            <Character ref="c119" debuglabel="359:tarsomere setation"/>
          </CharNode>
          <CharNode>
            <Parent ref="cn5" debuglabel="353:leg"/>
            <Character ref="c120" debuglabel="423:pulvilli"/>
          </CharNode>
          <CharNode>
            <Parent ref="cn5" debuglabel="353:leg"/>
            <Character ref="c121" debuglabel="429:claw shape"/>
          </CharNode>
          <CharNode>
            <Parent ref="cn5" debuglabel="353:leg"/>
            <Character ref="c122" debuglabel="432:claw tip shape"/>
          </CharNode>
          <CharNode>
            <Parent ref="cn5" debuglabel="353:leg"/>
            <Character ref="c123" debuglabel="435:empodium development"/>
          </CharNode>
          <Node id="cn6" debuglabel="439:wing">
            <DescriptiveConcept ref="dc6" debuglabel="439:wing"/>
          </Node>
          <CharNode>
            <Parent ref="cn6" debuglabel="439:wing"/>
            <Character ref="c124" debuglabel="86:wing length"/>
          </CharNode>
          <CharNode>
            <Parent ref="cn6" debuglabel="439:wing"/>
            <Character ref="c125" debuglabel="332:wing color"/>
          </CharNode>
          <CharNode>
            <Parent ref="cn6" debuglabel="439:wing"/>
            <Character ref="c126" debuglabel="336:wing microtrichation"/>
          </CharNode>
          <CharNode>
            <Parent ref="cn6" debuglabel="439:wing"/>
            <Character ref="c127" debuglabel="481:C extent"/>
          </CharNode>
          <CharNode>
            <Parent ref="cn6" debuglabel="439:wing"/>
            <Character ref="c128" debuglabel="440:anterior margin of wings in males"/>
          </CharNode>
          <CharNode>
            <Parent ref="cn6" debuglabel="439:wing"/>
            <Character ref="c129" debuglabel="490:R2+3 apex"/>
          </CharNode>
          <CharNode>
            <Parent ref="cn6" debuglabel="439:wing"/>
            <Character ref="c130" debuglabel="450:cell r1"/>
          </CharNode>
          <CharNode>
            <Parent ref="cn6" debuglabel="439:wing"/>
            <Character ref="c131" debuglabel="493:R4 apex"/>
          </CharNode>
          <CharNode>
            <Parent ref="cn6" debuglabel="439:wing"/>
            <Character ref="c132" debuglabel="498:R4 shape"/>
          </CharNode>
          <CharNode>
            <Parent ref="cn6" debuglabel="439:wing"/>
            <Character ref="c133" debuglabel="501:stump vein R3 (supernumerary crossvein) on R4"/>
          </CharNode>
          <CharNode>
            <Parent ref="cn6" debuglabel="439:wing"/>
            <Character ref="c134" debuglabel="87:cell r4"/>
          </CharNode>
          <CharNode>
            <Parent ref="cn6" debuglabel="439:wing"/>
            <Character ref="c135" debuglabel="455:cell r4 shape"/>
          </CharNode>
          <CharNode>
            <Parent ref="cn6" debuglabel="439:wing"/>
            <Character ref="c136" debuglabel="102:R5 apex"/>
          </CharNode>
          <CharNode>
            <Parent ref="cn6" debuglabel="439:wing"/>
            <Character ref="c137" debuglabel="90:cell r5"/>
          </CharNode>
          <CharNode>
            <Parent ref="cn6" debuglabel="439:wing"/>
            <Character ref="c138" debuglabel="112:M1 apex"/>
          </CharNode>
          <CharNode>
            <Parent ref="cn6" debuglabel="439:wing"/>
            <Character ref="c139" debuglabel="467:cell d distal end"/>
          </CharNode>
          <CharNode>
            <Parent ref="cn6" debuglabel="439:wing"/>
            <Character ref="c140" debuglabel="514:alignment of base of M2 and m-m"/>
          </CharNode>
          <CharNode>
            <Parent ref="cn6" debuglabel="439:wing"/>
            <Character ref="c141" debuglabel="474:position of r-m in respect to cell d"/>
          </CharNode>
          <CharNode>
            <Parent ref="cn6" debuglabel="439:wing"/>
            <Character ref="c142" debuglabel="461:cell m3"/>
          </CharNode>
          <CharNode>
            <Parent ref="cn6" debuglabel="439:wing"/>
            <Character ref="c143" debuglabel="464:cell cua"/>
          </CharNode>
          <CharNode>
            <Parent ref="cn6" debuglabel="439:wing"/>
            <Character ref="c144" debuglabel="446:alula"/>
          </CharNode>
          <CharNode>
            <Parent ref="cn6" debuglabel="439:wing"/>
            <Character ref="c145" debuglabel="486:microtrichia on posterior wing margin"/>
          </CharNode>
          <Node id="cn7" debuglabel="518:abdomen">
            <DescriptiveConcept ref="dc7" debuglabel="518:abdomen"/>
          </Node>
          <CharNode>
            <Parent ref="cn7" debuglabel="518:abdomen"/>
            <Character ref="c146" debuglabel="309:abdomen color"/>
          </CharNode>
          <CharNode>
            <Parent ref="cn7" debuglabel="518:abdomen"/>
            <Character ref="c147" debuglabel="519:tergite sculpture"/>
          </CharNode>
          <CharNode>
            <Parent ref="cn7" debuglabel="518:abdomen"/>
            <Character ref="c148" debuglabel="154:T1 setation"/>
          </CharNode>
          <CharNode>
            <Parent ref="cn7" debuglabel="518:abdomen"/>
            <Character ref="c149" debuglabel="156:T1 pubescence"/>
          </CharNode>
          <CharNode>
            <Parent ref="cn7" debuglabel="518:abdomen"/>
            <Character ref="c150" debuglabel="522:T1 medially"/>
          </CharNode>
          <CharNode>
            <Parent ref="cn7" debuglabel="518:abdomen"/>
            <Character ref="c151" debuglabel="529:T1 dorsally"/>
          </CharNode>
          <CharNode>
            <Parent ref="cn7" debuglabel="518:abdomen"/>
            <Character ref="c152" debuglabel="538:T2-8 development"/>
          </CharNode>
          <CharNode>
            <Parent ref="cn7" debuglabel="518:abdomen"/>
            <Character ref="c153" debuglabel="159:T2-8 setation"/>
          </CharNode>
          <CharNode>
            <Parent ref="cn7" debuglabel="518:abdomen"/>
            <Character ref="c154" debuglabel="167:T2-8 color"/>
          </CharNode>
          <CharNode>
            <Parent ref="cn7" debuglabel="518:abdomen"/>
            <Character ref="c155" debuglabel="165:T2-8 pubescence"/>
          </CharNode>
          <CharNode>
            <Parent ref="cn7" debuglabel="518:abdomen"/>
            <Character ref="c156" debuglabel="161:T2-8 marginal macrosetae"/>
          </CharNode>
          <CharNode>
            <Parent ref="cn7" debuglabel="518:abdomen"/>
            <Character ref="c157" debuglabel="163:T2-8 medial macrosetae"/>
          </CharNode>
          <CharNode>
            <Parent ref="cn7" debuglabel="518:abdomen"/>
            <Character ref="c158" debuglabel="169:S1-8 setation"/>
          </CharNode>
          <CharNode>
            <Parent ref="cn7" debuglabel="518:abdomen"/>
            <Character ref="c159" debuglabel="171:S1-8 color"/>
          </CharNode>
          <CharNode>
            <Parent ref="cn7" debuglabel="518:abdomen"/>
            <Character ref="c160" debuglabel="173:S1-8 pubescence"/>
          </CharNode>
          <Node id="cn8" debuglabel="547:female abdomen">
            <DescriptiveConcept ref="dc8" debuglabel="547:female abdomen"/>
          </Node>
          <CharNode>
            <Parent ref="cn8" debuglabel="547:female abdomen"/>
            <Character ref="c161" debuglabel="552:T7 and S7"/>
          </CharNode>
          <CharNode>
            <Parent ref="cn8" debuglabel="547:female abdomen"/>
            <Character ref="c162" debuglabel="557:segments comprising ovipositor"/>
          </CharNode>
          <CharNode>
            <Parent ref="cn8" debuglabel="547:female abdomen"/>
            <Character ref="c163" debuglabel="532:T6-8 pubescence"/>
          </CharNode>
          <CharNode>
            <Parent ref="cn8" debuglabel="547:female abdomen"/>
            <Character ref="c164" debuglabel="560:T6-8 setae direction"/>
          </CharNode>
          <CharNode>
            <Parent ref="cn8" debuglabel="547:female abdomen"/>
            <Character ref="c165" debuglabel="564:T8 internal anterior apodeme"/>
          </CharNode>
          <CharNode>
            <Parent ref="cn8" debuglabel="547:female abdomen"/>
            <Character ref="c166" debuglabel="569:S8 shape"/>
          </CharNode>
          <CharNode>
            <Parent ref="cn8" debuglabel="547:female abdomen"/>
            <Character ref="c167" debuglabel="590:T9 and T10 fusion"/>
          </CharNode>
          <CharNode>
            <Parent ref="cn8" debuglabel="547:female abdomen"/>
            <Character ref="c168" debuglabel="583:T10 shape"/>
          </CharNode>
          <CharNode>
            <Parent ref="cn8" debuglabel="547:female abdomen"/>
            <Character ref="c169" debuglabel="311:acanthophorite spur number"/>
          </CharNode>
          <CharNode>
            <Parent ref="cn8" debuglabel="547:female abdomen"/>
            <Character ref="c170" debuglabel="313:acanthophorite spur color"/>
          </CharNode>
          <CharNode>
            <Parent ref="cn8" debuglabel="547:female abdomen"/>
            <Character ref="c171" debuglabel="598:spermathecae number"/>
          </CharNode>
          <CharNode>
            <Parent ref="cn8" debuglabel="547:female abdomen"/>
            <Character ref="c172" debuglabel="602:spermathecae development"/>
          </CharNode>
          <CharNode>
            <Parent ref="cn8" debuglabel="547:female abdomen"/>
            <Character ref="c173" debuglabel="624:spermathecae length"/>
          </CharNode>
          <CharNode>
            <Parent ref="cn8" debuglabel="547:female abdomen"/>
            <Character ref="c174" debuglabel="606:common spermathecal duct length"/>
          </CharNode>
          <CharNode>
            <Parent ref="cn8" debuglabel="547:female abdomen"/>
            <Character ref="c175" debuglabel="609:spermathecal ducts length"/>
          </CharNode>
          <CharNode>
            <Parent ref="cn8" debuglabel="547:female abdomen"/>
            <Character ref="c176" debuglabel="612:ejection apparatus"/>
          </CharNode>
          <CharNode>
            <Parent ref="cn8" debuglabel="547:female abdomen"/>
            <Character ref="c177" debuglabel="615:spermathecal reservoir development"/>
          </CharNode>
          <CharNode>
            <Parent ref="cn8" debuglabel="547:female abdomen"/>
            <Character ref="c178" debuglabel="620:spermathecal reservoir sclerotization"/>
          </CharNode>
          <CharNode>
            <Parent ref="cn8" debuglabel="547:female abdomen"/>
            <Character ref="c179" debuglabel="630:furca (S9) development"/>
          </CharNode>
          <CharNode>
            <Parent ref="cn8" debuglabel="547:female abdomen"/>
            <Character ref="c180" debuglabel="627:furca (S9) median sclerite at posterior end"/>
          </CharNode>
          <CharNode>
            <Parent ref="cn8" debuglabel="547:female abdomen"/>
            <Character ref="c181" debuglabel="633:furca (S9) apodeme"/>
          </CharNode>
          <Node id="cn9" debuglabel="638:male abdomen">
            <DescriptiveConcept ref="dc9" debuglabel="638:male abdomen"/>
          </Node>
          <CharNode>
            <Parent ref="cn9" debuglabel="638:male abdomen"/>
            <Character ref="c182" debuglabel="646:abdominal segment development"/>
          </CharNode>
          <CharNode>
            <Parent ref="cn9" debuglabel="638:male abdomen"/>
            <Character ref="c183" debuglabel="321:hypopygium color"/>
          </CharNode>
          <CharNode>
            <Parent ref="cn9" debuglabel="638:male abdomen"/>
            <Character ref="c184" debuglabel="658:hypopygium rotation"/>
          </CharNode>
          <CharNode>
            <Parent ref="cn9" debuglabel="638:male abdomen"/>
            <Character ref="c185" debuglabel="661:hypopygium direction"/>
          </CharNode>
          <CharNode>
            <Parent ref="cn9" debuglabel="638:male abdomen"/>
            <Character ref="c186" debuglabel="664:epandrium development"/>
          </CharNode>
          <CharNode>
            <Parent ref="cn9" debuglabel="638:male abdomen"/>
            <Character ref="c187" debuglabel="672:hypandrium shape"/>
          </CharNode>
          <CharNode>
            <Parent ref="cn9" debuglabel="638:male abdomen"/>
            <Character ref="c188" debuglabel="733:hypandrium posterior margin"/>
          </CharNode>
          <CharNode>
            <Parent ref="cn9" debuglabel="638:male abdomen"/>
            <Character ref="c189" debuglabel="679:hypandrium and epandrium"/>
          </CharNode>
          <CharNode>
            <Parent ref="cn9" debuglabel="638:male abdomen"/>
            <Character ref="c190" debuglabel="684:hypandrium and gonocoxite"/>
          </CharNode>
          <CharNode>
            <Parent ref="cn9" debuglabel="638:male abdomen"/>
            <Character ref="c191" debuglabel="688:epandrium and gonocoxite"/>
          </CharNode>
          <CharNode>
            <Parent ref="cn9" debuglabel="638:male abdomen"/>
            <Character ref="c192" debuglabel="691:gonocoxal apodeme"/>
          </CharNode>
          <CharNode>
            <Parent ref="cn9" debuglabel="638:male abdomen"/>
            <Character ref="c193" debuglabel="695:gonostylus development"/>
          </CharNode>
          <CharNode>
            <Parent ref="cn9" debuglabel="638:male abdomen"/>
            <Character ref="c194" debuglabel="698:gonostylus position on gonocoxite"/>
          </CharNode>
          <CharNode>
            <Parent ref="cn9" debuglabel="638:male abdomen"/>
            <Character ref="c195" debuglabel="712:subepandrial sclerite setation"/>
          </CharNode>
          <CharNode>
            <Parent ref="cn9" debuglabel="638:male abdomen"/>
            <Character ref="c196" debuglabel="705:subepandrial sclerite ventrally"/>
          </CharNode>
          <CharNode>
            <Parent ref="cn9" debuglabel="638:male abdomen"/>
            <Character ref="c197" debuglabel="715:subepandrial sclerite lateral protuberances"/>
          </CharNode>
          <CharNode>
            <Parent ref="cn9" debuglabel="638:male abdomen"/>
            <Character ref="c198" debuglabel="708:subepandrial sclerite distal margin"/>
          </CharNode>
          <CharNode>
            <Parent ref="cn9" debuglabel="638:male abdomen"/>
            <Character ref="c199" debuglabel="718:cerci fusion"/>
          </CharNode>
          <CharNode>
            <Parent ref="cn9" debuglabel="638:male abdomen"/>
            <Character ref="c200" debuglabel="726:aedeagus prongs number"/>
          </CharNode>
          <CharNode>
            <Parent ref="cn9" debuglabel="638:male abdomen"/>
            <Character ref="c201" debuglabel="543:aedeagal prong tip"/>
          </CharNode>
          <CharNode>
            <Parent ref="cn9" debuglabel="638:male abdomen"/>
            <Character ref="c202" debuglabel="730:dorsal aedeagal sheath length"/>
          </CharNode>
          <CharNode>
            <Parent ref="cn9" debuglabel="638:male abdomen"/>
            <Character ref="c203" debuglabel="721:lateral ejaculatory process development"/>
          </CharNode>
          <CharNode>
            <Parent ref="cn9" debuglabel="638:male abdomen"/>
            <Character ref="c204" debuglabel="742:lateral ejaculatory process and ventral aedeagal sheath"/>
          </CharNode>
          <CharNode>
            <Parent ref="cn9" debuglabel="638:male abdomen"/>
            <Character ref="c205" debuglabel="745:ejaculatory apodeme shape"/>
          </CharNode>
        </Nodes>
      </CharacterTree>
    </CharacterTrees>
    <CodedDescriptions>
      <CodedDescription id="cd1" debuglabel="750:Anasillomos chrysopos">
        <Representation>
          <Label>Anasillomos chrysopos</Label>
        </Representation>
        <Scope>
          <TaxonName ref="t2" debuglabel="750:Anasillomos chrysopos"/>
        </Scope>
        <SummaryData>
          <Categorical ref="c161" debuglabel="552:T7 and S7">
            <State ref="s198" debuglabel="551:without modifications"/>
          </Categorical>
          <Categorical ref="c201" debuglabel="543:aedeagal prong tip">
            <State ref="s237" debuglabel="544:pointed, without any protuberance"/>
          </Categorical>
          <Categorical ref="c3" debuglabel="6:vertex shape between compound eyes">
            <State ref="s3" debuglabel="7:vertex slightly depressed (less than 60 degrees angle on median margin of compound eye)"/>
          </Categorical>
          <Categorical ref="c162" debuglabel="557:segments comprising ovipositor">
            <State ref="s199" debuglabel="556:8th and following"/>
          </Categorical>
          <Categorical ref="c4" debuglabel="10:facial swelling extent">
            <State ref="s4" debuglabel="13:extending over lower 3/4 of face"/>
          </Categorical>
          <Categorical ref="c5" debuglabel="15:facial swelling pubescence">
            <State ref="s5" debuglabel="16:white pubescent"/>
          </Categorical>
          <Categorical ref="c165" debuglabel="564:T8 internal anterior apodeme">
            <State ref="s202" debuglabel="565:with internal rectangular apodeme (entirely fused to T)"/>
          </Categorical>
          <Categorical ref="c11" debuglabel="17:frons pubescence">
            <State ref="s12" debuglabel="18:apubescent antero-medially, grey to golden pubescent otherwise"/>
          </Categorical>
          <Categorical ref="c164" debuglabel="560:T6-8 setae direction">
            <State ref="s201" debuglabel="561:anteriorly on T6-7 and erect on T8"/>
          </Categorical>
          <Categorical ref="c7" debuglabel="23:mystax extent">
            <State ref="s8" debuglabel="25:extending over lower 3/4 of face"/>
          </Categorical>
          <Categorical ref="c166" debuglabel="569:S8 shape">
            <State ref="s203" debuglabel="573:plate-like, hypogynial valves extending"/>
          </Categorical>
          <Categorical ref="c16" debuglabel="27:vertex setation">
            <State ref="s19" debuglabel="28:asetose"/>
          </Categorical>
          <Categorical ref="c21" debuglabel="32:occiput setation">
            <State ref="s27" debuglabel="34:white setose"/>
          </Categorical>
          <Categorical ref="c147" debuglabel="519:tergite sculpture">
            <State ref="s179" debuglabel="517:smooth, setae with small sockets only"/>
          </Categorical>
          <Categorical ref="c114" debuglabel="401:metathoracic femur setation">
            <State ref="s144" debuglabel="512:short white setose, light brown macrosetose: 6-8 anterior, 4-5 ventral, and 3 posterior macrosetae"/>
          </Categorical>
          <Categorical ref="c140" debuglabel="514:alignment of base of M2 and m-m">
            <State ref="s171" debuglabel="513:not aligned"/>
          </Categorical>
          <Categorical ref="c34" debuglabel="38:maxillary palpus segments">
            <State ref="s40" debuglabel="39:two-segmented"/>
          </Categorical>
          <Categorical ref="c116" debuglabel="405:metathoracic tibia setation">
            <State ref="s147" debuglabel="524:short white setose, yellowish macrosetose: 3-4 in 1 antero-dorsal row, 3-4 in 1 dorsal row, 3 in 1 ventral row"/>
          </Categorical>
          <Categorical ref="c125" debuglabel="332:wing color">
            <State ref="s155" debuglabel="525:hyaline"/>
          </Categorical>
          <Categorical ref="c36" debuglabel="44:maxillary palpus distal palpomere">
            <State ref="s43" debuglabel="43:cylindrical"/>
          </Categorical>
          <Categorical ref="c148" debuglabel="154:T1 setation">
            <State ref="s181" debuglabel="526:white setose, laterally long light brown macrosetose"/>
          </Categorical>
          <Categorical ref="c153" debuglabel="159:T2-8 setation">
            <State ref="s187" debuglabel="527:white setose, yellowish macrosetae postero-laterally on T2-4 (most pronounced on T2)"/>
          </Categorical>
          <Categorical ref="c37" debuglabel="47:stipites fusion">
            <State ref="s44" debuglabel="46:fused entirely medially"/>
          </Categorical>
          <Categorical ref="c150" debuglabel="522:T1 medially">
            <State ref="s183" debuglabel="521:entirely sclerotized medially"/>
          </Categorical>
          <Categorical ref="c163" debuglabel="532:T6-8 pubescence">
            <State ref="s200" debuglabel="533:apubescent"/>
          </Categorical>
          <Categorical ref="c15" debuglabel="35:vertex pubescence">
            <State ref="s18" debuglabel="51:golden pubescent"/>
          </Categorical>
          <Categorical ref="c157" debuglabel="163:T2-8 medial macrosetae">
            <State ref="s194" debuglabel="535:present on T2"/>
          </Categorical>
          <Categorical ref="c156" debuglabel="161:T2-8 marginal macrosetae">
            <State ref="s192" debuglabel="534:present on T2-4"/>
          </Categorical>
          <Categorical ref="c151" debuglabel="529:T1 dorsally">
            <State ref="s184" debuglabel="528:dorsal surface smooth, without protuberances"/>
          </Categorical>
          <Categorical ref="c155" debuglabel="165:T2-8 pubescence">
            <State ref="s190" debuglabel="531:predominantly grey pubescent, T2 with apubescent stripe from antero-lateral corner to postero-median margin, T3-5 with narrower apubescent stripes as on T2"/>
          </Categorical>
          <Categorical ref="c39" debuglabel="52:stipites setation">
            <State ref="s46" debuglabel="53:long white setose"/>
          </Categorical>
          <Categorical ref="c196" debuglabel="705:subepandrial sclerite ventrally">
            <State ref="s233" debuglabel="541:with median, wavy longitudinal ridge"/>
          </Categorical>
          <Categorical ref="c26" debuglabel="57:postmentum setation">
            <State ref="s32" debuglabel="58:white setose ventrally"/>
          </Categorical>
          <Categorical ref="c203" debuglabel="721:lateral ejaculatory process development">
            <State ref="s240" debuglabel="542:present, large triangular sclerite"/>
          </Categorical>
          <Categorical ref="c38" debuglabel="55:stipites pubescence">
            <State ref="s45" debuglabel="56:apubescent"/>
          </Categorical>
          <Categorical ref="c152" debuglabel="538:T2-8 development">
            <State ref="s185" debuglabel="537:entirely sclerotized"/>
          </Categorical>
          <Categorical ref="c170" debuglabel="313:acanthophorite spur color">
            <State ref="s207" debuglabel="536:yellowish"/>
          </Categorical>
          <Categorical ref="c29" debuglabel="60:prementum setation">
            <State ref="s35" debuglabel="62:white setose proximo-ventrally"/>
          </Categorical>
          <Categorical ref="c175" debuglabel="609:spermathecal ducts length">
            <State ref="s211" debuglabel="610:long"/>
          </Categorical>
          <Categorical ref="c176" debuglabel="612:ejection apparatus">
            <State ref="s212" debuglabel="611:absent"/>
          </Categorical>
          <Categorical ref="c42" debuglabel="63:scape length">
            <State ref="s49" debuglabel="64:2x as long as pedicel"/>
          </Categorical>
          <Categorical ref="c9" debuglabel="77:postgena">
            <State ref="s10" debuglabel="76:posterior margin simple, smooth"/>
          </Categorical>
          <Categorical ref="c10" debuglabel="80:frons shape (at level of antennal insertion)">
            <State ref="s11" debuglabel="79:more or less parallel-sided"/>
          </Categorical>
          <Categorical ref="c177" debuglabel="615:spermathecal reservoir development">
            <State ref="s213" debuglabel="617:formed by more or less expanded and coiled ducts"/>
          </Categorical>
          <Categorical ref="c173" debuglabel="624:spermathecae length">
            <State ref="s209" debuglabel="623:reaching anterior end of segment 6"/>
          </Categorical>
          <Categorical ref="c8" debuglabel="74:ommatidia anterior size">
            <State ref="s9" debuglabel="75:of different size, at least some median ommatidia distinctly larger"/>
          </Categorical>
          <Categorical ref="c178" debuglabel="620:spermathecal reservoir sclerotization">
            <State ref="s214" debuglabel="621:weakly sclerotized"/>
          </Categorical>
          <Categorical ref="c180" debuglabel="627:furca (S9) median sclerite at posterior end">
            <State ref="s216" debuglabel="626:absent"/>
          </Categorical>
          <Categorical ref="c179" debuglabel="630:furca (S9) development">
            <State ref="s215" debuglabel="629:single, inverted V-shaped sclerite"/>
          </Categorical>
          <Categorical ref="c181" debuglabel="633:furca (S9) apodeme">
            <State ref="s217" debuglabel="632:absent"/>
          </Categorical>
          <Categorical ref="c13" debuglabel="93:ocellar tubercle pubescence">
            <State ref="s15" debuglabel="94:golden pubescent"/>
          </Categorical>
          <Categorical ref="c134" debuglabel="87:cell r4">
            <State ref="s165" debuglabel="88:open"/>
          </Categorical>
          <Categorical ref="c129" debuglabel="490:R2+3 apex">
            <State ref="s160" debuglabel="100:distinctly arching anteriorly"/>
          </Categorical>
          <Categorical ref="c132" debuglabel="498:R4 shape">
            <State ref="s163" debuglabel="101:distinctly arching anteriorly"/>
          </Categorical>
          <Categorical ref="c137" debuglabel="90:cell r5">
            <State ref="s168" debuglabel="98:closed and petiolate"/>
          </Categorical>
          <Categorical ref="c168" debuglabel="583:T10 shape">
            <State ref="s205" debuglabel="585:divided into 2 heavily sclerotized acanthophorite plates"/>
          </Categorical>
          <Categorical ref="c136" debuglabel="102:R5 apex">
            <State ref="s167" debuglabel="105:not reaching C (or wing margin)"/>
          </Categorical>
          <Categorical ref="c167" debuglabel="590:T9 and T10 fusion">
            <State ref="s204" debuglabel="592:entirely fused, sclerites not distinguishable"/>
          </Categorical>
          <Categorical ref="c22" debuglabel="119:proboscis shape">
            <State ref="s28" debuglabel="117:straight"/>
          </Categorical>
          <Categorical ref="c18" debuglabel="115:postocular (pocl) setae shape">
            <State ref="s22" debuglabel="114:straight"/>
          </Categorical>
          <Categorical ref="c172" debuglabel="602:spermathecae development">
            <State ref="s208" debuglabel="601:all equally large"/>
          </Categorical>
          <Categorical ref="c174" debuglabel="606:common spermathecal duct length">
            <State ref="s210" debuglabel="605:short, not extending beyond tip of furca"/>
          </Categorical>
          <Categorical ref="c27" debuglabel="124:prementum cross section proximally">
            <State ref="s33" debuglabel="123:circular"/>
          </Categorical>
          <Categorical ref="c138" debuglabel="112:M1 apex">
            <State ref="s169" debuglabel="137:not reaching C (or wing margin)"/>
          </Categorical>
          <Categorical ref="c142" debuglabel="461:cell m3">
            <State ref="s174" debuglabel="138:open, M3 and M4 approximating at C"/>
            <State ref="s173" debuglabel="462:closed at C (non-petiolate)"/>
          </Categorical>
          <Categorical ref="c190" debuglabel="684:hypandrium and gonocoxite">
            <State ref="s226" debuglabel="683:not fused to gonocoxite"/>
          </Categorical>
          <Categorical ref="c28" debuglabel="140:prementum dorso-median development">
            <State ref="s34" debuglabel="141:with dorso-median flange"/>
          </Categorical>
          <Categorical ref="c25" debuglabel="130:postmentum ventral development">
            <State ref="s31" debuglabel="129:ventral margin entirely smooth"/>
          </Categorical>
          <Categorical ref="c189" debuglabel="679:hypandrium and epandrium">
            <State ref="s225" debuglabel="678:distinctly separated from epandrium by gonocoxite"/>
          </Categorical>
          <Categorical ref="c24" debuglabel="134:postmentum ventral margin">
            <State ref="s30" debuglabel="133:plate-like, straight"/>
          </Categorical>
          <Categorical ref="c187" debuglabel="672:hypandrium shape">
            <State ref="s223" debuglabel="673:well-developed, triangular"/>
          </Categorical>
          <Categorical ref="c194" debuglabel="698:gonostylus position on gonocoxite">
            <State ref="s230" debuglabel="700:distally"/>
          </Categorical>
          <Categorical ref="c149" debuglabel="156:T1 pubescence">
            <State ref="s182" debuglabel="157:grey pubescent"/>
          </Categorical>
          <Categorical ref="c193" debuglabel="695:gonostylus development">
            <State ref="s229" debuglabel="696:present"/>
          </Categorical>
          <Categorical ref="c30" debuglabel="143:labella development">
            <State ref="s36" debuglabel="145:reduced, fused to prementum entirely"/>
          </Categorical>
          <Categorical ref="c192" debuglabel="691:gonocoxal apodeme">
            <State ref="s228" debuglabel="692:present, short, at most slightly extending hypopygium proximally"/>
          </Categorical>
          <Categorical ref="c32" debuglabel="147:labella apex">
            <State ref="s38" debuglabel="146:rounded"/>
          </Categorical>
          <Categorical ref="c191" debuglabel="688:epandrium and gonocoxite">
            <State ref="s227" debuglabel="689:gonocoxite partially fused to epandrium proximally"/>
          </Categorical>
          <Categorical ref="c31" debuglabel="152:labella length">
            <State ref="s37" debuglabel="151:small, only forming distal tip of proboscis"/>
          </Categorical>
          <Categorical ref="c158" debuglabel="169:S1-8 setation">
            <State ref="s195" debuglabel="170:white, erect setose"/>
          </Categorical>
          <Categorical ref="c154" debuglabel="167:T2-8 color">
            <State ref="s188" debuglabel="168:predominantly black, sometimes brown to orange laterally"/>
          </Categorical>
          <Categorical ref="c184" debuglabel="658:hypopygium rotation">
            <State ref="s220" debuglabel="175:rotated by 180 degrees"/>
          </Categorical>
          <Categorical ref="c160" debuglabel="173:S1-8 pubescence">
            <State ref="s197" debuglabel="174:lightly grey pubescent"/>
          </Categorical>
          <Categorical ref="c159" debuglabel="171:S1-8 color">
            <State ref="s196" debuglabel="172:black"/>
          </Categorical>
          <Categorical ref="c182" debuglabel="646:abdominal segment development">
            <State ref="s218" debuglabel="645:T1-T8 and S1-S8 entire (without modifications)"/>
          </Categorical>
          <Categorical ref="c95" debuglabel="186:prothoracic femur color">
            <State ref="s115" debuglabel="187:brown, dorsally dark brown"/>
          </Categorical>
          <Categorical ref="c93" debuglabel="182:prothoracic coxa pubescence">
            <State ref="s112" debuglabel="184:grey pubescent"/>
          </Categorical>
          <Categorical ref="c186" debuglabel="664:epandrium development">
            <State ref="s222" debuglabel="665:divided medially into 2 halves, joined proximally"/>
          </Categorical>
          <Categorical ref="c185" debuglabel="661:hypopygium direction">
            <State ref="s221" debuglabel="660:directed posteriorly"/>
          </Categorical>
          <Categorical ref="c188" debuglabel="733:hypandrium posterior margin">
            <State ref="s224" debuglabel="176:with short postero-median projection"/>
          </Categorical>
          <Categorical ref="c50" debuglabel="208:apical seta-like sensory element">
            <State ref="s60" debuglabel="207:apically on stylus"/>
          </Categorical>
          <Categorical ref="c105" debuglabel="205:mesothoracic tibia color">
            <State ref="s131" debuglabel="206:brown"/>
          </Categorical>
          <Categorical ref="c205" debuglabel="745:ejaculatory apodeme shape">
            <State ref="s242" debuglabel="744:single vertical plate (2 lateral surfaces)"/>
          </Categorical>
          <Categorical ref="c1" debuglabel="3:head shape">
            <State ref="s1" debuglabel="749:wider than high"/>
          </Categorical>
          <Categorical ref="c45" debuglabel="195:postpedicel shape">
            <State ref="s54" debuglabel="196:cylindrical (same diameter throughout)"/>
          </Categorical>
          <Categorical ref="c2" debuglabel="191:head color">
            <State ref="s2" debuglabel="192:black"/>
          </Categorical>
          <Categorical ref="c204" debuglabel="742:lateral ejaculatory process and ventral aedeagal sheath">
            <State ref="s241" debuglabel="741:free (not surrounded by ventral aedeagal sheath)"/>
          </Categorical>
          <Categorical ref="c48" debuglabel="215:stylus development">
            <State ref="s58" debuglabel="217:1 element"/>
          </Categorical>
          <Categorical ref="c49" debuglabel="220:stylus setation">
            <State ref="s59" debuglabel="219:asetose"/>
          </Categorical>
          <Categorical ref="c56" debuglabel="236:cervical sclerite setation">
            <State ref="s68" debuglabel="237:long white setose"/>
          </Categorical>
          <Categorical ref="c197" debuglabel="715:subepandrial sclerite lateral protuberances">
            <State ref="s234" debuglabel="714:straight (without protuberances)"/>
          </Categorical>
          <Categorical ref="c199" debuglabel="718:cerci fusion">
            <State ref="s236" debuglabel="717:separate (not fused medially)"/>
          </Categorical>
          <Categorical ref="c63" debuglabel="233:proepimeron setation">
            <State ref="s79" debuglabel="234:white setose"/>
          </Categorical>
          <Categorical ref="c198" debuglabel="708:subepandrial sclerite distal margin">
            <State ref="s235" debuglabel="707:simple, straight margin"/>
          </Categorical>
          <Categorical ref="c195" debuglabel="712:subepandrial sclerite setation">
            <State ref="s231" debuglabel="711:asetose"/>
          </Categorical>
          <Categorical ref="c52" debuglabel="223:prosternum pubescence">
            <State ref="s63" debuglabel="225:apubescent"/>
          </Categorical>
          <Categorical ref="c59" debuglabel="253:postpronotum pubescence">
            <State ref="s72" debuglabel="254:golden pubescent"/>
          </Categorical>
          <Categorical ref="c202" debuglabel="730:dorsal aedeagal sheath length">
            <State ref="s239" debuglabel="729:short, sperm sac entirely free"/>
          </Categorical>
          <Categorical ref="c57" debuglabel="251:antepronotum pubescence">
            <State ref="s69" debuglabel="252:golden pubescent"/>
          </Categorical>
          <Categorical ref="c53" debuglabel="247:prosternum and proepisternum fusion">
            <State ref="s64" debuglabel="250:separated from proepisternum, square to rectangular in shape (straight dorsally)"/>
          </Categorical>
          <Categorical ref="c54" debuglabel="240:proepisternum pubescence">
            <State ref="s65" debuglabel="241:grey pubescent"/>
          </Categorical>
          <Categorical ref="c67" debuglabel="274:posterior basalare setation">
            <State ref="s84" debuglabel="273:asetose"/>
          </Categorical>
          <Categorical ref="c65" debuglabel="271:anepisternum supero-posterior setation">
            <State ref="s82" debuglabel="272:white setose (not macrosetose)"/>
          </Categorical>
          <Categorical ref="c75" debuglabel="277:anatergite setation">
            <State ref="s92" debuglabel="278:long white setose"/>
          </Categorical>
          <Categorical ref="c71" debuglabel="281:katatergite setation">
            <State ref="s88" debuglabel="283:white setose and long yellowish macrosetose"/>
          </Categorical>
          <Categorical ref="c72" debuglabel="288:meron + metanepisternum setation">
            <State ref="s89" debuglabel="287:asetose"/>
          </Categorical>
          <Categorical ref="c77" debuglabel="285:scutum setation">
            <State ref="s95" debuglabel="286:short white setose anterior and long white setose posterior to transverse suture"/>
          </Categorical>
          <Categorical ref="c68" debuglabel="256:anepimeron setation">
            <State ref="s85" debuglabel="257:predominantly asetose, antero-dorsally white setose"/>
          </Categorical>
          <Categorical ref="c69" debuglabel="259:katepisternum setation">
            <State ref="s86" debuglabel="261:predominantly asetose, postero-dorsally white setose"/>
          </Categorical>
          <Categorical ref="c70" debuglabel="265:katepimeron setation">
            <State ref="s87" debuglabel="266:asetose"/>
          </Categorical>
          <Categorical ref="c74" debuglabel="267:metepimeron setation">
            <State ref="s91" debuglabel="269:sparsely white setose"/>
          </Categorical>
          <Categorical ref="c66" debuglabel="303:anterior basalare setation">
            <State ref="s83" debuglabel="304:asetose"/>
          </Categorical>
          <Categorical ref="c89" debuglabel="305:leg color">
            <State ref="s107" debuglabel="306:light brown to brown"/>
          </Categorical>
          <Categorical ref="c146" debuglabel="309:abdomen color">
            <State ref="s178" debuglabel="310:brown to black, laterally light brown to orange"/>
          </Categorical>
          <Categorical ref="c83" debuglabel="318:acrostichal (acr) setae">
            <State ref="s99" debuglabel="319:white, presuturally short and longer postsuturally"/>
          </Categorical>
          <Categorical ref="c85" debuglabel="291:scutellum pubescence">
            <State ref="s101" debuglabel="292:grey pubescent"/>
          </Categorical>
          <Categorical ref="c23" debuglabel="193:proboscis color">
            <State ref="s29" debuglabel="294:black"/>
          </Categorical>
          <Categorical ref="c33" debuglabel="295:maxillary palpus color">
            <State ref="s39" debuglabel="296:black"/>
          </Categorical>
          <Categorical ref="c40" debuglabel="297:antenna color">
            <State ref="s47" debuglabel="298:light brown"/>
          </Categorical>
          <Categorical ref="c41" debuglabel="300:antenna pubescence">
            <State ref="s48" debuglabel="301:lightly grey pubescent"/>
          </Categorical>
          <Categorical ref="c12" debuglabel="84:frons lateral margin setation">
            <State ref="s13" debuglabel="343:white setose and light brown macrosetose"/>
          </Categorical>
          <Categorical ref="c6" debuglabel="20:mystax">
            <State ref="s7" debuglabel="342:white macrosetose on ventral margin and light brown macrosetose elsewhere"/>
          </Categorical>
          <Categorical ref="c126" debuglabel="336:wing microtrichation">
            <State ref="s157" debuglabel="341:without microtrichia"/>
          </Categorical>
          <Categorical ref="c88" debuglabel="348:postmetacoxal area">
            <State ref="s106" debuglabel="347:entirely membranous"/>
          </Categorical>
          <Categorical ref="c73" debuglabel="345:metakatepisternum setation">
            <State ref="s90" debuglabel="344:asetose"/>
          </Categorical>
          <Categorical ref="c183" debuglabel="321:hypopygium color">
            <State ref="s219" debuglabel="322:dark brown"/>
          </Categorical>
          <Categorical ref="c78" debuglabel="324:scutal setae sockets">
            <State ref="s96" debuglabel="323:setae with small sockets"/>
          </Categorical>
          <Categorical ref="c47" debuglabel="202:postpedicel setation">
            <State ref="s57" debuglabel="331:sparsely white setose dorso-distally"/>
          </Categorical>
          <Categorical ref="c84" debuglabel="327:medial setae on posterior scutum (between dc setae) development">
            <State ref="s100" debuglabel="328:long white setose, setae directed posteriorly"/>
          </Categorical>
          <Categorical ref="c103" debuglabel="373:mesothoracic femur color">
            <State ref="s128" debuglabel="374:brown, dorsally dark brown"/>
          </Categorical>
          <Categorical ref="c19" debuglabel="111:postocular (pocl) setae development">
            <State ref="s23" debuglabel="368:light brown macrosetae"/>
          </Categorical>
          <Categorical ref="c101" debuglabel="369:mesothoracic coxa pubescence">
            <State ref="s125" debuglabel="370:grey pubescent"/>
          </Categorical>
          <Categorical ref="c107" debuglabel="379:metathoracic coxa color">
            <State ref="s134" debuglabel="380:brown"/>
          </Categorical>
          <Categorical ref="c90" debuglabel="375:leg pubescence">
            <State ref="s108" debuglabel="376:apubescent"/>
          </Categorical>
          <Categorical ref="c99" debuglabel="363:prothoracic tibia distal macrosetae or projections">
            <State ref="s122" debuglabel="358:6-7 long white macrosetae"/>
          </Categorical>
          <Categorical ref="c91" debuglabel="354:leg setae shape">
            <State ref="s109" debuglabel="352:all setae circular in cross section"/>
          </Categorical>
          <Categorical ref="c14" debuglabel="96:ocellar tubercle setation">
            <State ref="s16" debuglabel="366:light brown setose and macrosetose"/>
          </Categorical>
          <Categorical ref="c17" debuglabel="107:median occipital sclerite (m ocp scl) setation">
            <State ref="s20" debuglabel="367:with several light brown macrosetae"/>
          </Categorical>
          <Categorical ref="c119" debuglabel="359:tarsomere setation">
            <State ref="s150" debuglabel="360:pro, mes, and met tarsomeres white setose dorsally, pro tarsomeres white macrosetose disto-laterally and disto-ventrally, mes and met tarsomeres white macrosetose laterally and ventrally"/>
          </Categorical>
          <Categorical ref="c117" debuglabel="410:metathoracic tibia shape">
            <State ref="s148" debuglabel="409:straight"/>
          </Categorical>
          <Categorical ref="c118" debuglabel="414:tarsomere length">
            <State ref="s149" debuglabel="413:proximal pro, mes, and met tarsomeres as long as following 2 tarsomeres combined"/>
          </Categorical>
          <Categorical ref="c113" debuglabel="399:metathoracic femur color">
            <State ref="s142" debuglabel="400:brown, dorsally dark brown"/>
          </Categorical>
          <Categorical ref="c20" debuglabel="29:occiput pubescence">
            <State ref="s26" debuglabel="407:dorso-medially golden pubescent and laterally grey pubescent, dorso-medially with V-shaped apubescent stripes"/>
          </Categorical>
          <Categorical ref="c115" debuglabel="403:metathoracic tibia color">
            <State ref="s145" debuglabel="404:brown"/>
          </Categorical>
          <Categorical ref="c112" debuglabel="396:metathoracic trochanter median shape">
            <State ref="s141" debuglabel="395:cylindrical, medially without protuberance"/>
          </Categorical>
          <Categorical ref="c108" debuglabel="381:metathoracic coxa pubescence">
            <State ref="s135" debuglabel="398:grey pubescent"/>
          </Categorical>
          <Categorical ref="c110" debuglabel="388:metathoracic coxa anterior protuberance">
            <State ref="s138" debuglabel="387:anteriorly without any protuberance"/>
          </Categorical>
          <Categorical ref="c62" debuglabel="231:pleuron pubescence">
            <State ref="s78" debuglabel="442:grey and golden pubescent"/>
          </Categorical>
          <Categorical ref="c64" debuglabel="263:anepisternum setation">
            <State ref="s81" debuglabel="443:anterior half asetose, dorso-medially white to light brown macrosetose (6-7 macrosetae), posterior half sparsely long white setose"/>
          </Categorical>
          <Categorical ref="c76" debuglabel="279:scutum pubescence">
            <State ref="s94" debuglabel="444:predominantly light brown pubescent, median stripe (extending beyond transverse suture) grey pubescent, paramedian stripes (reaching transverse suture) light brown pubescent, narrow grey pubescent stripes (merging with median stripe beyond transverse suture) grey pubescent, broad stripes (anteriorly wide and posteriorly narrow) brown pubescent (especially visible in anterior and lateral view), sub-lateral spots (1 anterior and 2 posterior to transverse suture) brown pubescent"/>
          </Categorical>
          <Categorical ref="c144" debuglabel="446:alula">
            <State ref="s176" debuglabel="445:well-developed"/>
          </Categorical>
          <Categorical ref="c123" debuglabel="435:empodium development">
            <State ref="s154" debuglabel="434:setiform, well-developed (as long as pulvilli)"/>
          </Categorical>
          <Categorical ref="c128" debuglabel="440:anterior margin of wings in males">
            <State ref="s159" debuglabel="438:straight"/>
          </Categorical>
          <Categorical ref="c58" debuglabel="228:antepronotum setation">
            <State ref="s71" debuglabel="425:white setose and light brown macrosetose"/>
          </Categorical>
          <Categorical ref="c120" debuglabel="423:pulvilli">
            <State ref="s151" debuglabel="424:well-developed (as long as claw)"/>
          </Categorical>
          <Categorical ref="c61" debuglabel="243:postpronotal lope (pprn lb) setation">
            <State ref="s75" debuglabel="427:white setose and long light brown macrosetose"/>
          </Categorical>
          <Categorical ref="c60" debuglabel="238:postpronotum setation">
            <State ref="s74" debuglabel="426:white setose and light brown macrosetose"/>
          </Categorical>
          <Categorical ref="c121" debuglabel="429:claw shape">
            <State ref="s152" debuglabel="428:abruptly angled distally"/>
          </Categorical>
          <Categorical ref="c122" debuglabel="432:claw tip shape">
            <State ref="s153" debuglabel="431:pointed"/>
          </Categorical>
          <Categorical ref="c43" debuglabel="65:scape setation">
            <State ref="s51" debuglabel="417:short white and light brown setose dorsally and long light brown macrosetose ventrally"/>
          </Categorical>
          <Categorical ref="c35" debuglabel="41:maxillary palpus setation">
            <State ref="s41" debuglabel="416:yellowish setose and macrosetose"/>
          </Categorical>
          <Categorical ref="c46" debuglabel="71:postpedicel length">
            <State ref="s56" debuglabel="419:1.5x as long as scape and pedicel combined"/>
          </Categorical>
          <Categorical ref="c44" debuglabel="68:pedicel setation">
            <State ref="s53" debuglabel="418:white and light brown setose distally"/>
          </Categorical>
          <Categorical ref="c55" debuglabel="226:proepisternum setation">
            <State ref="s67" debuglabel="421:white setose and light brown macrosetose"/>
          </Categorical>
          <Categorical ref="c51" debuglabel="248:thorax color">
            <State ref="s62" debuglabel="420:brown to dark brown, postpronotal lobes and lateral scutum light brown to orange"/>
          </Categorical>
          <Categorical ref="c94" debuglabel="177:prothoracic coxa setation">
            <State ref="s114" debuglabel="478:white setose and light brown macrosetose"/>
          </Categorical>
          <Categorical ref="c96" debuglabel="190:prothoracic femur setation">
            <State ref="s117" debuglabel="479:short white setose, light brown macrosetose: 1-2 antero-median, 8-12 postero-dorsal, and 4-5 ventral macrosetae"/>
          </Categorical>
          <Categorical ref="c87" debuglabel="335:apical scutellar (ap sctl) setae">
            <State ref="s105" debuglabel="476:present, 6-8 long light brown macrosetae"/>
          </Categorical>
          <Categorical ref="c92" debuglabel="180:prothoracic coxa color">
            <State ref="s111" debuglabel="477:brown"/>
          </Categorical>
          <Categorical ref="c141" debuglabel="474:position of r-m in respect to cell d">
            <State ref="s172" debuglabel="475:distal half"/>
          </Categorical>
          <Categorical ref="c86" debuglabel="339:discal scutellar (ds sctl) setae">
            <State ref="s103" debuglabel="470:present, long white setae on posterior margin"/>
          </Categorical>
          <Categorical ref="c139" debuglabel="467:cell d distal end">
            <State ref="s170" debuglabel="466:closed by base of M2 and m-m"/>
          </Categorical>
          <Categorical ref="c143" debuglabel="464:cell cua">
            <State ref="s175" debuglabel="465:closed at C (non-petiolate)"/>
          </Categorical>
          <Categorical ref="c135" debuglabel="455:cell r4 shape">
            <State ref="s166" debuglabel="456:R4 and R5 diverging from each other"/>
          </Categorical>
          <Categorical ref="c82" debuglabel="315:dorsocentral (dc) setae">
            <State ref="s98" debuglabel="453:2 light brown presutural dc macroseta and 3-4 light brown postsutural dc macrosetae"/>
          </Categorical>
          <Categorical ref="c130" debuglabel="450:cell r1">
            <State ref="s161" debuglabel="449:open"/>
          </Categorical>
          <Categorical ref="c104" debuglabel="188:mesothoracic femur setation">
            <State ref="s130" debuglabel="508:short white setose, light brown macrosetose: 2 antero-median, 6-8 postero-dorsal (longest distally), and 5-6 ventral macrosetae"/>
          </Categorical>
          <Categorical ref="c106" debuglabel="377:mesothoracic tibia setation">
            <State ref="s133" debuglabel="509:short white setose, yellowish macrosetose: 4 in 1 antero-dorsal row, 5 in 1 dorsal row, 5 in 1 posterior row, 3 in 1 postero-ventral row"/>
          </Categorical>
          <Categorical ref="c109" debuglabel="384:metathoracic coxa setation">
            <State ref="s137" debuglabel="510:white setose and light brown macrosetose"/>
          </Categorical>
          <Categorical ref="c111" debuglabel="392:metathoracic trochanter median setation">
            <State ref="s140" debuglabel="511:white setose and yellowish macrosetose"/>
          </Categorical>
          <Categorical ref="c97" debuglabel="203:prothoracic tibia color">
            <State ref="s119" debuglabel="504:light brown to brown"/>
          </Categorical>
          <Categorical ref="c98" debuglabel="356:prothoracic tibia setation">
            <State ref="s121" debuglabel="505:short white setose, yellowish macrosetose: 7 in 1 antero-dorsal row, 5 in 1 postero-dorsal row, 7 in 1 postero-ventral row, 3 long in 1 postero-ventral row"/>
          </Categorical>
          <Categorical ref="c100" debuglabel="361:mesothoracic coxa color">
            <State ref="s124" debuglabel="506:brown"/>
          </Categorical>
          <Categorical ref="c102" debuglabel="371:mesothoracic coxa setation">
            <State ref="s127" debuglabel="507:white setose and yellowish macrosetose"/>
          </Categorical>
          <Categorical ref="c133" debuglabel="501:stump vein R3 (supernumerary crossvein) on R4">
            <State ref="s164" debuglabel="500:absent"/>
          </Categorical>
          <Categorical ref="c131" debuglabel="493:R4 apex">
            <State ref="s162" debuglabel="492:terminating anterior to wing apex"/>
          </Categorical>
          <Categorical ref="c145" debuglabel="486:microtrichia on posterior wing margin">
            <State ref="s177" debuglabel="485:arranged in a single plane"/>
          </Categorical>
          <Categorical ref="c127" debuglabel="481:C extent">
            <State ref="s158" debuglabel="480:circumambient (developed around entire wing)"/>
          </Categorical>
          <Quantitative ref="c124" debuglabel="86:wing length">
            <Measure type="Min" value="8.1"/>
            <Measure type="UMethLower" value="8.1"/>
            <Measure type="UMethUpper" value="9.5"/>
            <Measure type="Max" value="9.5"/>
            <MeasurementUnitPrefix>noprefix</MeasurementUnitPrefix>
          </Quantitative>
          <Quantitative ref="c80" debuglabel="308:supra-alar (spa) setae">
            <Measure type="Min" value="4.0"/>
            <Measure type="UMethLower" value="4.0"/>
            <Measure type="UMethUpper" value="4.0"/>
            <Measure type="Max" value="4.0"/>
            <MeasurementUnitPrefix>noprefix</MeasurementUnitPrefix>
          </Quantitative>
          <Quantitative ref="c169" debuglabel="311:acanthophorite spur number">
            <Measure type="Min" value="6.0"/>
            <Measure type="UMethLower" value="6.0"/>
            <Measure type="UMethUpper" value="7.0"/>
            <Measure type="Max" value="7.0"/>
            <MeasurementUnitPrefix>noprefix</MeasurementUnitPrefix>
          </Quantitative>
          <Quantitative ref="c171" debuglabel="598:spermathecae number">
            <Measure type="Min" value="3.0"/>
            <Measure type="UMethLower" value="3.0"/>
            <Measure type="UMethUpper" value="3.0"/>
            <Measure type="Max" value="3.0"/>
            <MeasurementUnitPrefix>noprefix</MeasurementUnitPrefix>
          </Quantitative>
          <Quantitative ref="c81" debuglabel="312:postalar (pal) setae">
            <Measure type="Min" value="4.0"/>
            <Measure type="UMethLower" value="4.0"/>
            <Measure type="UMethUpper" value="4.0"/>
            <Measure type="Max" value="4.0"/>
            <MeasurementUnitPrefix>noprefix</MeasurementUnitPrefix>
          </Quantitative>
          <Quantitative ref="c79" debuglabel="299:notopleural (npl) setae">
            <Measure type="Min" value="3.0"/>
            <Measure type="UMethLower" value="3.0"/>
            <Measure type="UMethUpper" value="3.0"/>
            <Measure type="Max" value="3.0"/>
            <MeasurementUnitPrefix>noprefix</MeasurementUnitPrefix>
          </Quantitative>
          <Quantitative ref="c200" debuglabel="726:aedeagus prongs number">
            <Measure type="Min" value="1.0"/>
            <Measure type="UMethLower" value="1.0"/>
            <Measure type="UMethUpper" value="1.0"/>
            <Measure type="Max" value="1.0"/>
            <MeasurementUnitPrefix>noprefix</MeasurementUnitPrefix>
          </Quantitative>
        </SummaryData>
      </CodedDescription>
      <CodedDescription id="cd2" debuglabel="751:Anasillomos juergeni">
        <Representation>
          <Label>Anasillomos juergeni</Label>
        </Representation>
        <Scope>
          <TaxonName ref="t3" debuglabel="751:Anasillomos juergeni"/>
        </Scope>
        <SummaryData>
          <Categorical ref="c161" debuglabel="552:T7 and S7">
            <State ref="s198" debuglabel="551:without modifications"/>
          </Categorical>
          <Categorical ref="c3" debuglabel="6:vertex shape between compound eyes">
            <State ref="s3" debuglabel="7:vertex slightly depressed (less than 60 degrees angle on median margin of compound eye)"/>
          </Categorical>
          <Categorical ref="c201" debuglabel="543:aedeagal prong tip">
            <State ref="s238" debuglabel="545:pointed, with dorsal bipartite protuberance"/>
          </Categorical>
          <Categorical ref="c162" debuglabel="557:segments comprising ovipositor">
            <State ref="s199" debuglabel="556:8th and following"/>
          </Categorical>
          <Categorical ref="c4" debuglabel="10:facial swelling extent">
            <State ref="s4" debuglabel="13:extending over lower 3/4 of face"/>
          </Categorical>
          <Categorical ref="c5" debuglabel="15:facial swelling pubescence">
            <State ref="s5" debuglabel="16:white pubescent"/>
          </Categorical>
          <Categorical ref="c165" debuglabel="564:T8 internal anterior apodeme">
            <State ref="s202" debuglabel="565:with internal rectangular apodeme (entirely fused to T)"/>
          </Categorical>
          <Categorical ref="c11" debuglabel="17:frons pubescence">
            <State ref="s12" debuglabel="18:apubescent antero-medially, grey to golden pubescent otherwise"/>
          </Categorical>
          <Categorical ref="c164" debuglabel="560:T6-8 setae direction">
            <State ref="s201" debuglabel="561:anteriorly on T6-7 and erect on T8"/>
          </Categorical>
          <Categorical ref="c7" debuglabel="23:mystax extent">
            <State ref="s8" debuglabel="25:extending over lower 3/4 of face"/>
          </Categorical>
          <Categorical ref="c166" debuglabel="569:S8 shape">
            <State ref="s203" debuglabel="573:plate-like, hypogynial valves extending"/>
          </Categorical>
          <Categorical ref="c16" debuglabel="27:vertex setation">
            <State ref="s19" debuglabel="28:asetose"/>
          </Categorical>
          <Categorical ref="c20" debuglabel="29:occiput pubescence">
            <State ref="s25" debuglabel="31:predominantly grey pubescent, dorso-medially with V-shaped apubescent stripes and medially with longitudinal light brown pubescent stripe"/>
          </Categorical>
          <Categorical ref="c21" debuglabel="32:occiput setation">
            <State ref="s27" debuglabel="34:white setose"/>
          </Categorical>
          <Categorical ref="c147" debuglabel="519:tergite sculpture">
            <State ref="s179" debuglabel="517:smooth, setae with small sockets only"/>
          </Categorical>
          <Categorical ref="c140" debuglabel="514:alignment of base of M2 and m-m">
            <State ref="s171" debuglabel="513:not aligned"/>
          </Categorical>
          <Categorical ref="c34" debuglabel="38:maxillary palpus segments">
            <State ref="s40" debuglabel="39:two-segmented"/>
          </Categorical>
          <Categorical ref="c35" debuglabel="41:maxillary palpus setation">
            <State ref="s42" debuglabel="42:yellowish setose, distally white macrosetose"/>
          </Categorical>
          <Categorical ref="c36" debuglabel="44:maxillary palpus distal palpomere">
            <State ref="s43" debuglabel="43:cylindrical"/>
          </Categorical>
          <Categorical ref="c37" debuglabel="47:stipites fusion">
            <State ref="s44" debuglabel="46:fused entirely medially"/>
          </Categorical>
          <Categorical ref="c150" debuglabel="522:T1 medially">
            <State ref="s183" debuglabel="521:entirely sclerotized medially"/>
          </Categorical>
          <Categorical ref="c15" debuglabel="35:vertex pubescence">
            <State ref="s18" debuglabel="51:golden pubescent"/>
          </Categorical>
          <Categorical ref="c163" debuglabel="532:T6-8 pubescence">
            <State ref="s200" debuglabel="533:apubescent"/>
          </Categorical>
          <Categorical ref="c151" debuglabel="529:T1 dorsally">
            <State ref="s184" debuglabel="528:dorsal surface smooth, without protuberances"/>
          </Categorical>
          <Categorical ref="c39" debuglabel="52:stipites setation">
            <State ref="s46" debuglabel="53:long white setose"/>
          </Categorical>
          <Categorical ref="c26" debuglabel="57:postmentum setation">
            <State ref="s32" debuglabel="58:white setose ventrally"/>
          </Categorical>
          <Categorical ref="c203" debuglabel="721:lateral ejaculatory process development">
            <State ref="s240" debuglabel="542:present, large triangular sclerite"/>
          </Categorical>
          <Categorical ref="c38" debuglabel="55:stipites pubescence">
            <State ref="s45" debuglabel="56:apubescent"/>
          </Categorical>
          <Categorical ref="c152" debuglabel="538:T2-8 development">
            <State ref="s185" debuglabel="537:entirely sclerotized"/>
          </Categorical>
          <Categorical ref="c29" debuglabel="60:prementum setation">
            <State ref="s35" debuglabel="62:white setose proximo-ventrally"/>
          </Categorical>
          <Categorical ref="c175" debuglabel="609:spermathecal ducts length">
            <State ref="s211" debuglabel="610:long"/>
          </Categorical>
          <Categorical ref="c176" debuglabel="612:ejection apparatus">
            <State ref="s212" debuglabel="611:absent"/>
          </Categorical>
          <Categorical ref="c44" debuglabel="68:pedicel setation">
            <State ref="s52" debuglabel="69:white setose distally"/>
          </Categorical>
          <Categorical ref="c42" debuglabel="63:scape length">
            <State ref="s49" debuglabel="64:2x as long as pedicel"/>
          </Categorical>
          <Categorical ref="c43" debuglabel="65:scape setation">
            <State ref="s50" debuglabel="67:short white setose dorsally and long white macrosetose ventrally"/>
          </Categorical>
          <Categorical ref="c9" debuglabel="77:postgena">
            <State ref="s10" debuglabel="76:posterior margin simple, smooth"/>
          </Categorical>
          <Categorical ref="c10" debuglabel="80:frons shape (at level of antennal insertion)">
            <State ref="s11" debuglabel="79:more or less parallel-sided"/>
          </Categorical>
          <Categorical ref="c177" debuglabel="615:spermathecal reservoir development">
            <State ref="s213" debuglabel="617:formed by more or less expanded and coiled ducts"/>
          </Categorical>
          <Categorical ref="c46" debuglabel="71:postpedicel length">
            <State ref="s55" debuglabel="72:almost 2x as long as scape and pedicel combined"/>
          </Categorical>
          <Categorical ref="c173" debuglabel="624:spermathecae length">
            <State ref="s209" debuglabel="623:reaching anterior end of segment 6"/>
          </Categorical>
          <Categorical ref="c8" debuglabel="74:ommatidia anterior size">
            <State ref="s9" debuglabel="75:of different size, at least some median ommatidia distinctly larger"/>
          </Categorical>
          <Categorical ref="c178" debuglabel="620:spermathecal reservoir sclerotization">
            <State ref="s214" debuglabel="621:weakly sclerotized"/>
          </Categorical>
          <Categorical ref="c12" debuglabel="84:frons lateral margin setation">
            <State ref="s14" debuglabel="85:white setose and macrosetose"/>
          </Categorical>
          <Categorical ref="c180" debuglabel="627:furca (S9) median sclerite at posterior end">
            <State ref="s216" debuglabel="626:absent"/>
          </Categorical>
          <Categorical ref="c179" debuglabel="630:furca (S9) development">
            <State ref="s215" debuglabel="629:single, inverted V-shaped sclerite"/>
          </Categorical>
          <Categorical ref="c13" debuglabel="93:ocellar tubercle pubescence">
            <State ref="s15" debuglabel="94:golden pubescent"/>
          </Categorical>
          <Categorical ref="c181" debuglabel="633:furca (S9) apodeme">
            <State ref="s217" debuglabel="632:absent"/>
          </Categorical>
          <Categorical ref="c134" debuglabel="87:cell r4">
            <State ref="s165" debuglabel="88:open"/>
          </Categorical>
          <Categorical ref="c129" debuglabel="490:R2+3 apex">
            <State ref="s160" debuglabel="100:distinctly arching anteriorly"/>
          </Categorical>
          <Categorical ref="c132" debuglabel="498:R4 shape">
            <State ref="s163" debuglabel="101:distinctly arching anteriorly"/>
          </Categorical>
          <Categorical ref="c137" debuglabel="90:cell r5">
            <State ref="s168" debuglabel="98:closed and petiolate"/>
          </Categorical>
          <Categorical ref="c14" debuglabel="96:ocellar tubercle setation">
            <State ref="s17" debuglabel="97:white setose and macrosetose"/>
          </Categorical>
          <Categorical ref="c168" debuglabel="583:T10 shape">
            <State ref="s205" debuglabel="585:divided into 2 heavily sclerotized acanthophorite plates"/>
          </Categorical>
          <Categorical ref="c17" debuglabel="107:median occipital sclerite (m ocp scl) setation">
            <State ref="s21" debuglabel="109:with several white macrosetae"/>
          </Categorical>
          <Categorical ref="c136" debuglabel="102:R5 apex">
            <State ref="s167" debuglabel="105:not reaching C (or wing margin)"/>
          </Categorical>
          <Categorical ref="c167" debuglabel="590:T9 and T10 fusion">
            <State ref="s204" debuglabel="592:entirely fused, sclerites not distinguishable"/>
          </Categorical>
          <Categorical ref="c22" debuglabel="119:proboscis shape">
            <State ref="s28" debuglabel="117:straight"/>
          </Categorical>
          <Categorical ref="c18" debuglabel="115:postocular (pocl) setae shape">
            <State ref="s22" debuglabel="114:straight"/>
          </Categorical>
          <Categorical ref="c19" debuglabel="111:postocular (pocl) setae development">
            <State ref="s24" debuglabel="113:white macrosetose"/>
          </Categorical>
          <Categorical ref="c172" debuglabel="602:spermathecae development">
            <State ref="s208" debuglabel="601:all equally large"/>
          </Categorical>
          <Categorical ref="c174" debuglabel="606:common spermathecal duct length">
            <State ref="s210" debuglabel="605:short, not extending beyond tip of furca"/>
          </Categorical>
          <Categorical ref="c27" debuglabel="124:prementum cross section proximally">
            <State ref="s33" debuglabel="123:circular"/>
          </Categorical>
          <Categorical ref="c138" debuglabel="112:M1 apex">
            <State ref="s169" debuglabel="137:not reaching C (or wing margin)"/>
          </Categorical>
          <Categorical ref="c142" debuglabel="461:cell m3">
            <State ref="s174" debuglabel="138:open, M3 and M4 approximating at C"/>
          </Categorical>
          <Categorical ref="c190" debuglabel="684:hypandrium and gonocoxite">
            <State ref="s226" debuglabel="683:not fused to gonocoxite"/>
          </Categorical>
          <Categorical ref="c28" debuglabel="140:prementum dorso-median development">
            <State ref="s34" debuglabel="141:with dorso-median flange"/>
          </Categorical>
          <Categorical ref="c25" debuglabel="130:postmentum ventral development">
            <State ref="s31" debuglabel="129:ventral margin entirely smooth"/>
          </Categorical>
          <Categorical ref="c189" debuglabel="679:hypandrium and epandrium">
            <State ref="s225" debuglabel="678:distinctly separated from epandrium by gonocoxite"/>
          </Categorical>
          <Categorical ref="c24" debuglabel="134:postmentum ventral margin">
            <State ref="s30" debuglabel="133:plate-like, straight"/>
          </Categorical>
          <Categorical ref="c187" debuglabel="672:hypandrium shape">
            <State ref="s223" debuglabel="673:well-developed, triangular"/>
          </Categorical>
          <Categorical ref="c194" debuglabel="698:gonostylus position on gonocoxite">
            <State ref="s230" debuglabel="700:distally"/>
          </Categorical>
          <Categorical ref="c148" debuglabel="154:T1 setation">
            <State ref="s180" debuglabel="155:white setose, laterally long white macrosetose"/>
          </Categorical>
          <Categorical ref="c149" debuglabel="156:T1 pubescence">
            <State ref="s182" debuglabel="157:grey pubescent"/>
          </Categorical>
          <Categorical ref="c193" debuglabel="695:gonostylus development">
            <State ref="s229" debuglabel="696:present"/>
          </Categorical>
          <Categorical ref="c30" debuglabel="143:labella development">
            <State ref="s36" debuglabel="145:reduced, fused to prementum entirely"/>
          </Categorical>
          <Categorical ref="c192" debuglabel="691:gonocoxal apodeme">
            <State ref="s228" debuglabel="692:present, short, at most slightly extending hypopygium proximally"/>
          </Categorical>
          <Categorical ref="c32" debuglabel="147:labella apex">
            <State ref="s38" debuglabel="146:rounded"/>
          </Categorical>
          <Categorical ref="c191" debuglabel="688:epandrium and gonocoxite">
            <State ref="s227" debuglabel="689:gonocoxite partially fused to epandrium proximally"/>
          </Categorical>
          <Categorical ref="c31" debuglabel="152:labella length">
            <State ref="s37" debuglabel="151:small, only forming distal tip of proboscis"/>
          </Categorical>
          <Categorical ref="c158" debuglabel="169:S1-8 setation">
            <State ref="s195" debuglabel="170:white, erect setose"/>
          </Categorical>
          <Categorical ref="c154" debuglabel="167:T2-8 color">
            <State ref="s188" debuglabel="168:predominantly black, sometimes brown to orange laterally"/>
          </Categorical>
          <Categorical ref="c184" debuglabel="658:hypopygium rotation">
            <State ref="s220" debuglabel="175:rotated by 180 degrees"/>
          </Categorical>
          <Categorical ref="c160" debuglabel="173:S1-8 pubescence">
            <State ref="s197" debuglabel="174:lightly grey pubescent"/>
          </Categorical>
          <Categorical ref="c159" debuglabel="171:S1-8 color">
            <State ref="s196" debuglabel="172:black"/>
          </Categorical>
          <Categorical ref="c182" debuglabel="646:abdominal segment development">
            <State ref="s218" debuglabel="645:T1-T8 and S1-S8 entire (without modifications)"/>
          </Categorical>
          <Categorical ref="c156" debuglabel="161:T2-8 marginal macrosetae">
            <State ref="s191" debuglabel="162:absent from T2-8"/>
          </Categorical>
          <Categorical ref="c153" debuglabel="159:T2-8 setation">
            <State ref="s186" debuglabel="160:white setose, setae longest on T2, medial setae directed laterally"/>
          </Categorical>
          <Categorical ref="c155" debuglabel="165:T2-8 pubescence">
            <State ref="s189" debuglabel="166:lightly grey pubescent, medially with distinct longitudinal dark grey pubescent stripe"/>
          </Categorical>
          <Categorical ref="c157" debuglabel="163:T2-8 medial macrosetae">
            <State ref="s193" debuglabel="164:absent from T2-8"/>
          </Categorical>
          <Categorical ref="c95" debuglabel="186:prothoracic femur color">
            <State ref="s115" debuglabel="187:brown, dorsally dark brown"/>
          </Categorical>
          <Categorical ref="c93" debuglabel="182:prothoracic coxa pubescence">
            <State ref="s112" debuglabel="184:grey pubescent"/>
          </Categorical>
          <Categorical ref="c186" debuglabel="664:epandrium development">
            <State ref="s222" debuglabel="665:divided medially into 2 halves, joined proximally"/>
          </Categorical>
          <Categorical ref="c104" debuglabel="188:mesothoracic femur setation">
            <State ref="s129" debuglabel="189:short white setose, white macrosetose: 2 antero-median, 6-7 postero-dorsal, and 5-6 ventral macrosetae"/>
          </Categorical>
          <Categorical ref="c185" debuglabel="661:hypopygium direction">
            <State ref="s221" debuglabel="660:directed posteriorly"/>
          </Categorical>
          <Categorical ref="c94" debuglabel="177:prothoracic coxa setation">
            <State ref="s113" debuglabel="179:white setose and macrosetose"/>
          </Categorical>
          <Categorical ref="c188" debuglabel="733:hypandrium posterior margin">
            <State ref="s224" debuglabel="176:with short postero-median projection"/>
          </Categorical>
          <Categorical ref="c92" debuglabel="180:prothoracic coxa color">
            <State ref="s110" debuglabel="181:dark brown"/>
          </Categorical>
          <Categorical ref="c97" debuglabel="203:prothoracic tibia color">
            <State ref="s118" debuglabel="204:brown"/>
          </Categorical>
          <Categorical ref="c50" debuglabel="208:apical seta-like sensory element">
            <State ref="s60" debuglabel="207:apically on stylus"/>
          </Categorical>
          <Categorical ref="c205" debuglabel="745:ejaculatory apodeme shape">
            <State ref="s242" debuglabel="744:single vertical plate (2 lateral surfaces)"/>
          </Categorical>
          <Categorical ref="c105" debuglabel="205:mesothoracic tibia color">
            <State ref="s131" debuglabel="206:brown"/>
          </Categorical>
          <Categorical ref="c1" debuglabel="3:head shape">
            <State ref="s1" debuglabel="749:wider than high"/>
          </Categorical>
          <Categorical ref="c45" debuglabel="195:postpedicel shape">
            <State ref="s54" debuglabel="196:cylindrical (same diameter throughout)"/>
          </Categorical>
          <Categorical ref="c96" debuglabel="190:prothoracic femur setation">
            <State ref="s116" debuglabel="198:short white setose, white macrosetose: 1 antero-median, 5-6 postero-dorsal, and 6-7 ventral macrosetae"/>
          </Categorical>
          <Categorical ref="c2" debuglabel="191:head color">
            <State ref="s2" debuglabel="192:black"/>
          </Categorical>
          <Categorical ref="c204" debuglabel="742:lateral ejaculatory process and ventral aedeagal sheath">
            <State ref="s241" debuglabel="741:free (not surrounded by ventral aedeagal sheath)"/>
          </Categorical>
          <Categorical ref="c48" debuglabel="215:stylus development">
            <State ref="s58" debuglabel="217:1 element"/>
          </Categorical>
          <Categorical ref="c49" debuglabel="220:stylus setation">
            <State ref="s59" debuglabel="219:asetose"/>
          </Categorical>
          <Categorical ref="c6" debuglabel="20:mystax">
            <State ref="s6" debuglabel="752:white macrosetose"/>
          </Categorical>
          <Categorical ref="c60" debuglabel="238:postpronotum setation">
            <State ref="s73" debuglabel="239:medially white setose, laterally long yellowish macrosetose"/>
          </Categorical>
          <Categorical ref="c56" debuglabel="236:cervical sclerite setation">
            <State ref="s68" debuglabel="237:long white setose"/>
          </Categorical>
          <Categorical ref="c197" debuglabel="715:subepandrial sclerite lateral protuberances">
            <State ref="s234" debuglabel="714:straight (without protuberances)"/>
          </Categorical>
          <Categorical ref="c199" debuglabel="718:cerci fusion">
            <State ref="s236" debuglabel="717:separate (not fused medially)"/>
          </Categorical>
          <Categorical ref="c55" debuglabel="226:proepisternum setation">
            <State ref="s66" debuglabel="235:white setose and macrosetose"/>
          </Categorical>
          <Categorical ref="c63" debuglabel="233:proepimeron setation">
            <State ref="s79" debuglabel="234:white setose"/>
          </Categorical>
          <Categorical ref="c62" debuglabel="231:pleuron pubescence">
            <State ref="s77" debuglabel="232:predominantly grey and golden pubescent, katepimeron and antero-dorsal meron + metanepisternum apubescent"/>
          </Categorical>
          <Categorical ref="c196" debuglabel="705:subepandrial sclerite ventrally">
            <State ref="s232" debuglabel="704:smooth (without protuberances)"/>
          </Categorical>
          <Categorical ref="c58" debuglabel="228:antepronotum setation">
            <State ref="s70" debuglabel="230:white setose and macrosetae"/>
          </Categorical>
          <Categorical ref="c198" debuglabel="708:subepandrial sclerite distal margin">
            <State ref="s235" debuglabel="707:simple, straight margin"/>
          </Categorical>
          <Categorical ref="c195" debuglabel="712:subepandrial sclerite setation">
            <State ref="s231" debuglabel="711:asetose"/>
          </Categorical>
          <Categorical ref="c52" debuglabel="223:prosternum pubescence">
            <State ref="s63" debuglabel="225:apubescent"/>
          </Categorical>
          <Categorical ref="c59" debuglabel="253:postpronotum pubescence">
            <State ref="s72" debuglabel="254:golden pubescent"/>
          </Categorical>
          <Categorical ref="c202" debuglabel="730:dorsal aedeagal sheath length">
            <State ref="s239" debuglabel="729:short, sperm sac entirely free"/>
          </Categorical>
          <Categorical ref="c57" debuglabel="251:antepronotum pubescence">
            <State ref="s69" debuglabel="252:golden pubescent"/>
          </Categorical>
          <Categorical ref="c53" debuglabel="247:prosternum and proepisternum fusion">
            <State ref="s64" debuglabel="250:separated from proepisternum, square to rectangular in shape (straight dorsally)"/>
          </Categorical>
          <Categorical ref="c61" debuglabel="243:postpronotal lope (pprn lb) setation">
            <State ref="s76" debuglabel="245:white setose and long yellowish macrosetose"/>
          </Categorical>
          <Categorical ref="c54" debuglabel="240:proepisternum pubescence">
            <State ref="s65" debuglabel="241:grey pubescent"/>
          </Categorical>
          <Categorical ref="c67" debuglabel="274:posterior basalare setation">
            <State ref="s84" debuglabel="273:asetose"/>
          </Categorical>
          <Categorical ref="c65" debuglabel="271:anepisternum supero-posterior setation">
            <State ref="s82" debuglabel="272:white setose (not macrosetose)"/>
          </Categorical>
          <Categorical ref="c75" debuglabel="277:anatergite setation">
            <State ref="s92" debuglabel="278:long white setose"/>
          </Categorical>
          <Categorical ref="c71" debuglabel="281:katatergite setation">
            <State ref="s88" debuglabel="283:white setose and long yellowish macrosetose"/>
          </Categorical>
          <Categorical ref="c72" debuglabel="288:meron + metanepisternum setation">
            <State ref="s89" debuglabel="287:asetose"/>
          </Categorical>
          <Categorical ref="c77" debuglabel="285:scutum setation">
            <State ref="s95" debuglabel="286:short white setose anterior and long white setose posterior to transverse suture"/>
          </Categorical>
          <Categorical ref="c76" debuglabel="279:scutum pubescence">
            <State ref="s93" debuglabel="284:predominantly grey pubescent, narrow paramedian stripes (just reaching past transverse suture) and sub-lateral spots (1 anterior and 2 posterior to transverse suture) brown pubescent"/>
          </Categorical>
          <Categorical ref="c68" debuglabel="256:anepimeron setation">
            <State ref="s85" debuglabel="257:predominantly asetose, antero-dorsally white setose"/>
          </Categorical>
          <Categorical ref="c69" debuglabel="259:katepisternum setation">
            <State ref="s86" debuglabel="261:predominantly asetose, postero-dorsally white setose"/>
          </Categorical>
          <Categorical ref="c70" debuglabel="265:katepimeron setation">
            <State ref="s87" debuglabel="266:asetose"/>
          </Categorical>
          <Categorical ref="c64" debuglabel="263:anepisternum setation">
            <State ref="s80" debuglabel="264:anterior half asetose, posterior half long white setose"/>
          </Categorical>
          <Categorical ref="c74" debuglabel="267:metepimeron setation">
            <State ref="s91" debuglabel="269:sparsely white setose"/>
          </Categorical>
          <Categorical ref="c66" debuglabel="303:anterior basalare setation">
            <State ref="s83" debuglabel="304:asetose"/>
          </Categorical>
          <Categorical ref="c89" debuglabel="305:leg color">
            <State ref="s107" debuglabel="306:light brown to brown"/>
          </Categorical>
          <Categorical ref="c146" debuglabel="309:abdomen color">
            <State ref="s178" debuglabel="310:brown to black, laterally light brown to orange"/>
          </Categorical>
          <Categorical ref="c82" debuglabel="315:dorsocentral (dc) setae">
            <State ref="s97" debuglabel="316:1 white presutural dc macroseta and 3 white postsutural dc macrosetae"/>
          </Categorical>
          <Categorical ref="c83" debuglabel="318:acrostichal (acr) setae">
            <State ref="s99" debuglabel="319:white, presuturally short and longer postsuturally"/>
          </Categorical>
          <Categorical ref="c85" debuglabel="291:scutellum pubescence">
            <State ref="s101" debuglabel="292:grey pubescent"/>
          </Categorical>
          <Categorical ref="c23" debuglabel="193:proboscis color">
            <State ref="s29" debuglabel="294:black"/>
          </Categorical>
          <Categorical ref="c33" debuglabel="295:maxillary palpus color">
            <State ref="s39" debuglabel="296:black"/>
          </Categorical>
          <Categorical ref="c40" debuglabel="297:antenna color">
            <State ref="s47" debuglabel="298:light brown"/>
          </Categorical>
          <Categorical ref="c41" debuglabel="300:antenna pubescence">
            <State ref="s48" debuglabel="301:lightly grey pubescent"/>
          </Categorical>
          <Categorical ref="c51" debuglabel="248:thorax color">
            <State ref="s61" debuglabel="302:dark brown to black, postpronotal lobes light brown to orange"/>
          </Categorical>
          <Categorical ref="c126" debuglabel="336:wing microtrichation">
            <State ref="s157" debuglabel="341:without microtrichia"/>
          </Categorical>
          <Categorical ref="c86" debuglabel="339:discal scutellar (ds sctl) setae">
            <State ref="s102" debuglabel="340:present, long white setae in posterior half"/>
          </Categorical>
          <Categorical ref="c87" debuglabel="335:apical scutellar (ap sctl) setae">
            <State ref="s104" debuglabel="337:present, 5-6 long white macrosetae"/>
          </Categorical>
          <Categorical ref="c88" debuglabel="348:postmetacoxal area">
            <State ref="s106" debuglabel="347:entirely membranous"/>
          </Categorical>
          <Categorical ref="c73" debuglabel="345:metakatepisternum setation">
            <State ref="s90" debuglabel="344:asetose"/>
          </Categorical>
          <Categorical ref="c183" debuglabel="321:hypopygium color">
            <State ref="s219" debuglabel="322:dark brown"/>
          </Categorical>
          <Categorical ref="c78" debuglabel="324:scutal setae sockets">
            <State ref="s96" debuglabel="323:setae with small sockets"/>
          </Categorical>
          <Categorical ref="c170" debuglabel="313:acanthophorite spur color">
            <State ref="s206" debuglabel="320:white"/>
          </Categorical>
          <Categorical ref="c125" debuglabel="332:wing color">
            <State ref="s156" debuglabel="333:hyaline, narrowly colored light brown along distal veins"/>
          </Categorical>
          <Categorical ref="c47" debuglabel="202:postpedicel setation">
            <State ref="s57" debuglabel="331:sparsely white setose dorso-distally"/>
          </Categorical>
          <Categorical ref="c84" debuglabel="327:medial setae on posterior scutum (between dc setae) development">
            <State ref="s100" debuglabel="328:long white setose, setae directed posteriorly"/>
          </Categorical>
          <Categorical ref="c102" debuglabel="371:mesothoracic coxa setation">
            <State ref="s126" debuglabel="372:white setose and macrosetose"/>
          </Categorical>
          <Categorical ref="c103" debuglabel="373:mesothoracic femur color">
            <State ref="s128" debuglabel="374:brown, dorsally dark brown"/>
          </Categorical>
          <Categorical ref="c101" debuglabel="369:mesothoracic coxa pubescence">
            <State ref="s125" debuglabel="370:grey pubescent"/>
          </Categorical>
          <Categorical ref="c107" debuglabel="379:metathoracic coxa color">
            <State ref="s134" debuglabel="380:brown"/>
          </Categorical>
          <Categorical ref="c90" debuglabel="375:leg pubescence">
            <State ref="s108" debuglabel="376:apubescent"/>
          </Categorical>
          <Categorical ref="c106" debuglabel="377:mesothoracic tibia setation">
            <State ref="s132" debuglabel="378:short white setose, white macrosetose: 3 in 1 antero-dorsal row, 2 in 1 antero-ventral row, 4 in 1 dorsal row, 3 in 1 postero-ventral row"/>
          </Categorical>
          <Categorical ref="c98" debuglabel="356:prothoracic tibia setation">
            <State ref="s120" debuglabel="357:short white setose, white macrosetose: 5 in 1 antero-dorsal row, 5 in 1 postero-dorsal row, 4 long in 1 postero-ventral row"/>
          </Categorical>
          <Categorical ref="c99" debuglabel="363:prothoracic tibia distal macrosetae or projections">
            <State ref="s122" debuglabel="358:6-7 long white macrosetae"/>
          </Categorical>
          <Categorical ref="c91" debuglabel="354:leg setae shape">
            <State ref="s109" debuglabel="352:all setae circular in cross section"/>
          </Categorical>
          <Categorical ref="c119" debuglabel="359:tarsomere setation">
            <State ref="s150" debuglabel="360:pro, mes, and met tarsomeres white setose dorsally, pro tarsomeres white macrosetose disto-laterally and disto-ventrally, mes and met tarsomeres white macrosetose laterally and ventrally"/>
          </Categorical>
          <Categorical ref="c100" debuglabel="361:mesothoracic coxa color">
            <State ref="s123" debuglabel="362:dark brown"/>
          </Categorical>
          <Categorical ref="c117" debuglabel="410:metathoracic tibia shape">
            <State ref="s148" debuglabel="409:straight"/>
          </Categorical>
          <Categorical ref="c118" debuglabel="414:tarsomere length">
            <State ref="s149" debuglabel="413:proximal pro, mes, and met tarsomeres as long as following 2 tarsomeres combined"/>
          </Categorical>
          <Categorical ref="c114" debuglabel="401:metathoracic femur setation">
            <State ref="s143" debuglabel="402:short white setose, white macrosetose: 6 anterior, 6-7 ventral, and 4-5 postero-ventral macrosetae"/>
          </Categorical>
          <Categorical ref="c113" debuglabel="399:metathoracic femur color">
            <State ref="s142" debuglabel="400:brown, dorsally dark brown"/>
          </Categorical>
          <Categorical ref="c116" debuglabel="405:metathoracic tibia setation">
            <State ref="s146" debuglabel="406:short white setose, white macrosetose: 4 in 1 antero-dorsal row, 3 in 1 dorsal row, 4-5 in 1 ventral row"/>
          </Categorical>
          <Categorical ref="c115" debuglabel="403:metathoracic tibia color">
            <State ref="s145" debuglabel="404:brown"/>
          </Categorical>
          <Categorical ref="c112" debuglabel="396:metathoracic trochanter median shape">
            <State ref="s141" debuglabel="395:cylindrical, medially without protuberance"/>
          </Categorical>
          <Categorical ref="c111" debuglabel="392:metathoracic trochanter median setation">
            <State ref="s139" debuglabel="394:white setose and macrosetose"/>
          </Categorical>
          <Categorical ref="c108" debuglabel="381:metathoracic coxa pubescence">
            <State ref="s135" debuglabel="398:grey pubescent"/>
          </Categorical>
          <Categorical ref="c110" debuglabel="388:metathoracic coxa anterior protuberance">
            <State ref="s138" debuglabel="387:anteriorly without any protuberance"/>
          </Categorical>
          <Categorical ref="c109" debuglabel="384:metathoracic coxa setation">
            <State ref="s136" debuglabel="386:white setose and macrosetose"/>
          </Categorical>
          <Categorical ref="c144" debuglabel="446:alula">
            <State ref="s176" debuglabel="445:well-developed"/>
          </Categorical>
          <Categorical ref="c123" debuglabel="435:empodium development">
            <State ref="s154" debuglabel="434:setiform, well-developed (as long as pulvilli)"/>
          </Categorical>
          <Categorical ref="c128" debuglabel="440:anterior margin of wings in males">
            <State ref="s159" debuglabel="438:straight"/>
          </Categorical>
          <Categorical ref="c120" debuglabel="423:pulvilli">
            <State ref="s151" debuglabel="424:well-developed (as long as claw)"/>
          </Categorical>
          <Categorical ref="c121" debuglabel="429:claw shape">
            <State ref="s152" debuglabel="428:abruptly angled distally"/>
          </Categorical>
          <Categorical ref="c122" debuglabel="432:claw tip shape">
            <State ref="s153" debuglabel="431:pointed"/>
          </Categorical>
          <Categorical ref="c141" debuglabel="474:position of r-m in respect to cell d">
            <State ref="s172" debuglabel="475:distal half"/>
          </Categorical>
          <Categorical ref="c139" debuglabel="467:cell d distal end">
            <State ref="s170" debuglabel="466:closed by base of M2 and m-m"/>
          </Categorical>
          <Categorical ref="c143" debuglabel="464:cell cua">
            <State ref="s175" debuglabel="465:closed at C (non-petiolate)"/>
          </Categorical>
          <Categorical ref="c135" debuglabel="455:cell r4 shape">
            <State ref="s166" debuglabel="456:R4 and R5 diverging from each other"/>
          </Categorical>
          <Categorical ref="c130" debuglabel="450:cell r1">
            <State ref="s161" debuglabel="449:open"/>
          </Categorical>
          <Categorical ref="c133" debuglabel="501:stump vein R3 (supernumerary crossvein) on R4">
            <State ref="s164" debuglabel="500:absent"/>
          </Categorical>
          <Categorical ref="c131" debuglabel="493:R4 apex">
            <State ref="s162" debuglabel="492:terminating anterior to wing apex"/>
          </Categorical>
          <Categorical ref="c145" debuglabel="486:microtrichia on posterior wing margin">
            <State ref="s177" debuglabel="485:arranged in a single plane"/>
          </Categorical>
          <Categorical ref="c127" debuglabel="481:C extent">
            <State ref="s158" debuglabel="480:circumambient (developed around entire wing)"/>
          </Categorical>
          <Quantitative ref="c124" debuglabel="86:wing length">
            <Measure type="Min" value="8.0"/>
            <Measure type="UMethLower" value="8.0"/>
            <Measure type="UMethUpper" value="9.5"/>
            <Measure type="Max" value="9.5"/>
            <MeasurementUnitPrefix>noprefix</MeasurementUnitPrefix>
          </Quantitative>
          <Quantitative ref="c80" debuglabel="308:supra-alar (spa) setae">
            <Measure type="Min" value="3.0"/>
            <Measure type="UMethLower" value="3.0"/>
            <Measure type="UMethUpper" value="4.0"/>
            <Measure type="Max" value="4.0"/>
            <MeasurementUnitPrefix>noprefix</MeasurementUnitPrefix>
          </Quantitative>
          <Quantitative ref="c169" debuglabel="311:acanthophorite spur number">
            <Measure type="Min" value="7.0"/>
            <Measure type="UMethLower" value="7.0"/>
            <Measure type="UMethUpper" value="7.0"/>
            <Measure type="Max" value="7.0"/>
            <MeasurementUnitPrefix>noprefix</MeasurementUnitPrefix>
          </Quantitative>
          <Quantitative ref="c171" debuglabel="598:spermathecae number">
            <Measure type="Min" value="3.0"/>
            <Measure type="UMethLower" value="3.0"/>
            <Measure type="UMethUpper" value="3.0"/>
            <Measure type="Max" value="3.0"/>
            <MeasurementUnitPrefix>noprefix</MeasurementUnitPrefix>
          </Quantitative>
          <Quantitative ref="c81" debuglabel="312:postalar (pal) setae">
            <Measure type="Min" value="4.0"/>
            <Measure type="UMethLower" value="4.0"/>
            <Measure type="UMethUpper" value="4.0"/>
            <Measure type="Max" value="4.0"/>
            <MeasurementUnitPrefix>noprefix</MeasurementUnitPrefix>
          </Quantitative>
          <Quantitative ref="c79" debuglabel="299:notopleural (npl) setae">
            <Measure type="Min" value="3.0"/>
            <Measure type="UMethLower" value="3.0"/>
            <Measure type="UMethUpper" value="3.0"/>
            <Measure type="Max" value="3.0"/>
            <MeasurementUnitPrefix>noprefix</MeasurementUnitPrefix>
          </Quantitative>
          <Quantitative ref="c200" debuglabel="726:aedeagus prongs number">
            <Measure type="Min" value="1.0"/>
            <Measure type="UMethLower" value="1.0"/>
            <Measure type="UMethUpper" value="1.0"/>
            <Measure type="Max" value="1.0"/>
            <MeasurementUnitPrefix>noprefix</MeasurementUnitPrefix>
          </Quantitative>
        </SummaryData>
      </CodedDescription>
    </CodedDescriptions>
  </Dataset>
</Datasets>
