# Supplementary material for: Review of Anasillomos Londt, 1983 with the description of a new species (Insecta: Diptera: Asilidae)
Source: Biodivers Data J. 2015 Mar 5;(3):e4652. doi: 10.3897/BDJ.3.e4652 (PMC4355677; doi:10.3897/BDJ.3.e4652)
Supplement: Supplementary material 2 — Multi-entry, matrix-based identification key to Anasillomos as exported from Lucid Builder 3.5 in XML SDD format [file biodiversity_data_journal-3-e4652-s002.sdd]

<?xml version="1.0" encoding="UTF-8"?>
<Datasets xsi:schemaLocation="http://rs.tdwg.org/UBIF/2006/ http://www.lucidcentral.org/2006/SDD/SDD1.1/SDD.xsd" xmlns="http://rs.tdwg.org/UBIF/2006/" xmlns:xsi="http://www.w3.org/2001/XMLSchema-instance">
  <TechnicalMetadata created="2015-01-02T16:19:27.367-05:00">
    <Generator name="Lucid3 Builder" version="3.4.0_b01" routine="com.cbit.lucid.builder.core.io.sdd11.SDDKeyWriter" notes="http://www.lucidcentral.org/lucid3/"/>
    <TechnicalContact literal="http://www.lucidcentral.org" email="contact@lucidcentral.org"/>
  </TechnicalMetadata>
  <Dataset xml:lang="en-us">
    <Representation>
      <Label>Anasillomos</Label>
    </Representation>
    <TaxonNames>
      <TaxonName id="t1" debuglabel="751:Anasillomos juergeni">
        <Representation>
          <Label>Anasillomos juergeni</Label>
          <MediaObject ref="m1" debuglabel="13:http://www.morphbank.net/?id=850973"/>
          <MediaObject ref="m2" debuglabel="3:Images/anasillomos_juergeni_850973.png"/>
        </Representation>
      </TaxonName>
      <TaxonName id="t2" debuglabel="750:Anasillomos chrysopos">
        <Representation>
          <Label>Anasillomos chrysopos</Label>
          <MediaObject ref="m3" debuglabel="32:http://www.morphbank.net/?id=850997"/>
          <MediaObject ref="m4" debuglabel="14:Images/anasillomos_chrysopos_850997.png"/>
        </Representation>
      </TaxonName>
    </TaxonNames>
    <TaxonHierarchies>
      <TaxonHierarchy id="th1" debuglabel="1:Default Entity Tree">
        <Representation>
          <Label>Default Entity Tree</Label>
        </Representation>
        <TaxonHierarchyType>UnspecifiedTaxonomy</TaxonHierarchyType>
        <Nodes>
          <Node id="tn1" debuglabel="751:Anasillomos juergeni">
            <TaxonName ref="t1" debuglabel="751:Anasillomos juergeni"/>
          </Node>
          <Node id="tn2" debuglabel="750:Anasillomos chrysopos">
            <TaxonName ref="t2" debuglabel="750:Anasillomos chrysopos"/>
          </Node>
        </Nodes>
      </TaxonHierarchy>
    </TaxonHierarchies>
    <DescriptiveConcepts>
      <DescriptiveConcept id="dc0">
        <Representation>
          <Label>Fixed set of modifiers supported in Lucid3</Label>
        </Representation>
        <Modifiers>
          <Modifier id="mod1" debuglabel="1:rarely">
            <Representation>
              <Label>rarely</Label>
            </Representation>
            <ModifierClass>Frequency</ModifierClass>
            <ProportionRange lowerestimate="0.0" upperestimate="0.25"/>
          </Modifier>
          <Modifier id="mod2" debuglabel="2:uncertain">
            <Representation>
              <Label>uncertain</Label>
            </Representation>
            <ModifierClass>Certainty</ModifierClass>
            <ProportionRange lowerestimate="0.0" upperestimate="0.5"/>
          </Modifier>
          <Modifier id="mod3" debuglabel="3:misinterpreted">
            <Representation>
              <Label>misinterpreted</Label>
            </Representation>
            <ModifierClass>TreatAsMisinterpretation</ModifierClass>
          </Modifier>
          <Modifier id="mod4" debuglabel="3:unscoped">
            <Representation>
              <Label>unscoped</Label>
            </Representation>
            <ModifierClass>OtherModifierClass</ModifierClass>
          </Modifier>
        </Modifiers>
      </DescriptiveConcept>
      <DescriptiveConcept id="dc1" debuglabel="2:head">
        <Representation>
          <Label>head</Label>
        </Representation>
      </DescriptiveConcept>
      <DescriptiveConcept id="dc2" debuglabel="185:antenna">
        <Representation>
          <Label>antenna</Label>
        </Representation>
      </DescriptiveConcept>
      <DescriptiveConcept id="dc3" debuglabel="224:thorax">
        <Representation>
          <Label>thorax</Label>
        </Representation>
      </DescriptiveConcept>
      <DescriptiveConcept id="dc4" debuglabel="518:abdomen">
        <Representation>
          <Label>abdomen</Label>
        </Representation>
      </DescriptiveConcept>
      <DescriptiveConcept id="dc5" debuglabel="547:female abdomen">
        <Representation>
          <Label>female abdomen</Label>
        </Representation>
      </DescriptiveConcept>
      <DescriptiveConcept id="dc6" debuglabel="638:male abdomen">
        <Representation>
          <Label>male abdomen</Label>
        </Representation>
      </DescriptiveConcept>
    </DescriptiveConcepts>
    <Characters>
      <CategoricalCharacter id="c1" debuglabel="20:mystax">
        <Representation>
          <Label>mystax</Label>
        </Representation>
        <States>
          <StateDefinition id="s1" debuglabel="752:white macrosetose">
            <Representation>
              <Label>white macrosetose</Label>
              <MediaObject ref="m5" debuglabel="35:http://www.morphbank.net/?id=850977"/>
              <MediaObject ref="m6" debuglabel="5:Images/anasillomos_juergeni_mystax.png"/>
            </Representation>
          </StateDefinition>
          <StateDefinition id="s2" debuglabel="342:white macrosetose on ventral margin and light brown macrosetose elsewhere">
            <Representation>
              <Label>white macrosetose on ventral margin and light brown macrosetose elsewhere</Label>
              <MediaObject ref="m7" debuglabel="4:http://www.morphbank.net/?id=850999"/>
              <MediaObject ref="m8" debuglabel="6:Images/anasillomos_chrysopos_mystax.png"/>
            </Representation>
          </StateDefinition>
        </States>
      </CategoricalCharacter>
      <CategoricalCharacter id="c2" debuglabel="84:frons lateral margin setation">
        <Representation>
          <Label>frons lateral margin setation</Label>
        </Representation>
        <States>
          <StateDefinition id="s3" debuglabel="343:white setose and light brown macrosetose">
            <Representation>
              <Label>white setose and light brown macrosetose</Label>
              <MediaObject ref="m9" debuglabel="4:http://www.morphbank.net/?id=850999"/>
              <MediaObject ref="m10" debuglabel="7:Images/anasillomos_chrysopos_frons.png"/>
            </Representation>
          </StateDefinition>
          <StateDefinition id="s4" debuglabel="85:white setose and macrosetose">
            <Representation>
              <Label>white setose and macrosetose</Label>
              <MediaObject ref="m11" debuglabel="35:http://www.morphbank.net/?id=850977"/>
              <MediaObject ref="m12" debuglabel="8:Images/anasillomos_juergeni_frons.png"/>
            </Representation>
          </StateDefinition>
        </States>
      </CategoricalCharacter>
      <CategoricalCharacter id="c3" debuglabel="96:ocellar tubercle setation">
        <Representation>
          <Label>ocellar tubercle setation</Label>
        </Representation>
        <States>
          <StateDefinition id="s5" debuglabel="366:light brown setose and macrosetose">
            <Representation>
              <Label>light brown setose and macrosetose</Label>
              <MediaObject ref="m13" debuglabel="4:http://www.morphbank.net/?id=850999"/>
              <MediaObject ref="m14" debuglabel="9:Images/anasillomos_chrysopos_ocellartubercle.png"/>
            </Representation>
          </StateDefinition>
          <StateDefinition id="s6" debuglabel="97:white setose and macrosetose">
            <Representation>
              <Label>white setose and macrosetose</Label>
              <MediaObject ref="m15" debuglabel="35:http://www.morphbank.net/?id=850977"/>
              <MediaObject ref="m16" debuglabel="10:Images/anasillomos_juergeni_ocellartubercle.png"/>
            </Representation>
          </StateDefinition>
        </States>
      </CategoricalCharacter>
      <CategoricalCharacter id="c4" debuglabel="107:median occipital sclerite (m ocp scl) setation">
        <Representation>
          <Label>median occipital sclerite (m ocp scl) setation</Label>
        </Representation>
        <States>
          <StateDefinition id="s7" debuglabel="367:with several light brown macrosetae">
            <Representation>
              <Label>with several light brown macrosetae</Label>
              <MediaObject ref="m17" debuglabel="33:http://www.morphbank.net/?id=850995"/>
              <MediaObject ref="m18" debuglabel="11:Images/anasillomos_chrysopos_medialoccipital.png"/>
            </Representation>
          </StateDefinition>
          <StateDefinition id="s8" debuglabel="109:with several white macrosetae">
            <Representation>
              <Label>with several white macrosetae</Label>
              <MediaObject ref="m19" debuglabel="36:http://www.morphbank.net/?id=850975"/>
              <MediaObject ref="m20" debuglabel="12:Images/anasillomos_juergeni_medialoccipital.png"/>
            </Representation>
          </StateDefinition>
        </States>
      </CategoricalCharacter>
      <CategoricalCharacter id="c5" debuglabel="71:postpedicel length">
        <Representation>
          <Label>postpedicel length</Label>
        </Representation>
        <States>
          <StateDefinition id="s9" debuglabel="72:almost 2x as long as scape and pedicel combined">
            <Representation>
              <Label>almost 2x as long as scape and pedicel combined</Label>
            </Representation>
          </StateDefinition>
          <StateDefinition id="s10" debuglabel="419:1.5x as long as scape and pedicel combined">
            <Representation>
              <Label>1.5x as long as scape and pedicel combined</Label>
            </Representation>
          </StateDefinition>
        </States>
      </CategoricalCharacter>
      <CategoricalCharacter id="c6" debuglabel="228:antepronotum setation">
        <Representation>
          <Label>antepronotum setation</Label>
        </Representation>
        <States>
          <StateDefinition id="s11" debuglabel="230:white setose and macrosetae">
            <Representation>
              <Label>white setose and macrosetae</Label>
              <MediaObject ref="m21" debuglabel="36:http://www.morphbank.net/?id=850975"/>
              <MediaObject ref="m22" debuglabel="16:Images/anasillomos_juergeni_antepronotum.png"/>
            </Representation>
          </StateDefinition>
          <StateDefinition id="s12" debuglabel="425:white setose and light brown macrosetose">
            <Representation>
              <Label>white setose and light brown macrosetose</Label>
              <MediaObject ref="m23" debuglabel="33:http://www.morphbank.net/?id=850995"/>
              <MediaObject ref="m24" debuglabel="15:Images/anasillomos_chrysopos_antepronotum.png"/>
            </Representation>
          </StateDefinition>
        </States>
      </CategoricalCharacter>
      <CategoricalCharacter id="c7" debuglabel="238:postpronotum setation">
        <Representation>
          <Label>postpronotum setation</Label>
        </Representation>
        <States>
          <StateDefinition id="s13" debuglabel="239:medially white setose, laterally long yellowish macrosetose">
            <Representation>
              <Label>medially white setose, laterally long yellowish macrosetose</Label>
              <MediaObject ref="m25" debuglabel="36:http://www.morphbank.net/?id=850975"/>
              <MediaObject ref="m26" debuglabel="17:Images/anasillomos_juergeni_postpronotum.png"/>
            </Representation>
          </StateDefinition>
          <StateDefinition id="s14" debuglabel="426:white setose and light brown macrosetose">
            <Representation>
              <Label>white setose and light brown macrosetose</Label>
              <MediaObject ref="m27" debuglabel="33:http://www.morphbank.net/?id=850995"/>
              <MediaObject ref="m28" debuglabel="18:Images/anasillomos_chrysopos_postpronotum.png"/>
            </Representation>
          </StateDefinition>
        </States>
      </CategoricalCharacter>
      <CategoricalCharacter id="c8" debuglabel="263:anepisternum setation">
        <Representation>
          <Label>anepisternum setation</Label>
        </Representation>
        <States>
          <StateDefinition id="s15" debuglabel="264:anterior half asetose, posterior half long white setose">
            <Representation>
              <Label>anterior half asetose, posterior half long white setose</Label>
              <MediaObject ref="m29" debuglabel="13:http://www.morphbank.net/?id=850973"/>
              <MediaObject ref="m30" debuglabel="19:Images/anasillomos_juergeni_anepisternum.png"/>
            </Representation>
          </StateDefinition>
          <StateDefinition id="s16" debuglabel="443:anterior half asetose, dorso-medially white to light brown macrosetose (6-7 macrosetae), posterior half sparsely long white setose">
            <Representation>
              <Label>anterior half asetose, dorso-medially white to light brown macrosetose (6-7 macrosetae), posterior half sparsely long white setose</Label>
              <MediaObject ref="m31" debuglabel="32:http://www.morphbank.net/?id=850997"/>
              <MediaObject ref="m32" debuglabel="21:Images/anasillomos_chrysopos_anepisternum.png"/>
            </Representation>
          </StateDefinition>
        </States>
      </CategoricalCharacter>
      <CategoricalCharacter id="c9" debuglabel="279:scutum pubescence">
        <Representation>
          <Label>scutum pubescence</Label>
        </Representation>
        <States>
          <StateDefinition id="s17" debuglabel="284:predominantly grey pubescent, narrow paramedian stripes (just reaching past transverse suture) and sub-lateral spots (1 anterior and 2 posterior to transverse suture) brown pubescent">
            <Representation>
              <Label>predominantly grey pubescent, narrow paramedian stripes (just reaching past transverse suture) and sub-lateral spots (1 anterior and 2 posterior to transverse suture) brown pubescent</Label>
              <MediaObject ref="m33" debuglabel="36:http://www.morphbank.net/?id=850975"/>
              <MediaObject ref="m34" debuglabel="22:Images/anasillomos_juergeni_scutum.png"/>
            </Representation>
          </StateDefinition>
          <StateDefinition id="s18" debuglabel="444:predominantly light brown pubescent, median stripe (extending beyond transverse suture) grey pubescent, paramedian stripes (reaching transverse suture) light brown pubescent, narrow grey pubescent stripes (merging with median stripe beyond transverse suture) grey pubescent, broad stripes (anteriorly wide and posteriorly narrow) brown pubescent (especially visible in anterior and lateral view), sub-lateral spots (1 anterior and 2 posterior to transverse suture) brown pubescent">
            <Representation>
              <Label>predominantly light brown pubescent, median stripe (extending beyond transverse suture) grey pubescent, paramedian stripes (reaching transverse suture) light brown pubescent, narrow grey pubescent stripes (merging with median stripe beyond transverse suture) grey pubescent, broad stripes (anteriorly wide and posteriorly narrow) brown pubescent (especially visible in anterior and lateral view), sub-lateral spots (1 anterior and 2 posterior to transverse suture) brown pubescent</Label>
              <MediaObject ref="m35" debuglabel="33:http://www.morphbank.net/?id=850995"/>
              <MediaObject ref="m36" debuglabel="23:Images/anasillomos_chrysopos_scutum.png"/>
            </Representation>
          </StateDefinition>
        </States>
      </CategoricalCharacter>
      <CategoricalCharacter id="c10" debuglabel="315:dorsocentral (dc) setae">
        <Representation>
          <Label>dorsocentral (dc) setae</Label>
        </Representation>
        <States>
          <StateDefinition id="s19" debuglabel="316:1 white presutural dc macroseta and 3 white postsutural dc macrosetae">
            <Representation>
              <Label>1 white presutural dc macroseta and 3 white postsutural dc macrosetae</Label>
              <MediaObject ref="m37" debuglabel="36:http://www.morphbank.net/?id=850975"/>
              <MediaObject ref="m38" debuglabel="24:Images/anasillomos_juergeni_scutum_dcs.png"/>
            </Representation>
          </StateDefinition>
          <StateDefinition id="s20" debuglabel="453:2 light brown presutural dc macroseta and 3-4 light brown postsutural dc macrosetae">
            <Representation>
              <Label>2 light brown presutural dc macroseta and 3-4 light brown postsutural dc macrosetae</Label>
              <MediaObject ref="m39" debuglabel="33:http://www.morphbank.net/?id=850995"/>
              <MediaObject ref="m40" debuglabel="25:Images/anasillomos_chrysopos_scutum_dcs.png"/>
            </Representation>
          </StateDefinition>
        </States>
      </CategoricalCharacter>
      <CategoricalCharacter id="c11" debuglabel="339:discal scutellar (ds sctl) setae">
        <Representation>
          <Label>discal scutellar (ds sctl) setae</Label>
        </Representation>
        <States>
          <StateDefinition id="s21" debuglabel="340:present, long white setae in posterior half">
            <Representation>
              <Label>present, long white setae in posterior half</Label>
              <MediaObject ref="m41" debuglabel="36:http://www.morphbank.net/?id=850975"/>
              <MediaObject ref="m42" debuglabel="26:Images/anasillomos_juergeni_scutellum.png"/>
            </Representation>
          </StateDefinition>
          <StateDefinition id="s22" debuglabel="470:present, long white setae on posterior margin">
            <Representation>
              <Label>present, long white setae on posterior margin</Label>
              <MediaObject ref="m43" debuglabel="33:http://www.morphbank.net/?id=850995"/>
              <MediaObject ref="m44" debuglabel="27:Images/anasillomos_chrysopos_scutellum.png"/>
            </Representation>
          </StateDefinition>
        </States>
      </CategoricalCharacter>
      <CategoricalCharacter id="c12" debuglabel="159:T2-8 setation">
        <Representation>
          <Label>T2-8 setation</Label>
        </Representation>
        <States>
          <StateDefinition id="s23" debuglabel="160:white setose, setae longest on T2, medial setae directed laterally">
            <Representation>
              <Label>white setose, setae longest on T2, medial setae directed laterally</Label>
              <MediaObject ref="m45" debuglabel="13:http://www.morphbank.net/?id=850973"/>
              <MediaObject ref="m46" debuglabel="29:Images/anasillomos_juergeni_t2-4.png"/>
            </Representation>
          </StateDefinition>
          <StateDefinition id="s24" debuglabel="527:white setose, yellowish macrosetae postero-laterally on T2-4 (most pronounced on T2)">
            <Representation>
              <Label>white setose, yellowish macrosetae postero-laterally on T2-4 (most pronounced on T2)</Label>
              <MediaObject ref="m47" debuglabel="32:http://www.morphbank.net/?id=850997"/>
              <MediaObject ref="m48" debuglabel="28:Images/anasillomos_chrysopos_t2-4.png"/>
            </Representation>
          </StateDefinition>
        </States>
      </CategoricalCharacter>
      <CategoricalCharacter id="c13" debuglabel="165:T2-8 pubescence">
        <Representation>
          <Label>T2-8 pubescence</Label>
        </Representation>
        <States>
          <StateDefinition id="s25" debuglabel="166:lightly grey pubescent, medially with distinct longitudinal dark grey pubescent stripe">
            <Representation>
              <Label>lightly grey pubescent, medially with distinct longitudinal dark grey pubescent stripe</Label>
              <MediaObject ref="m49" debuglabel="13:http://www.morphbank.net/?id=850973"/>
              <MediaObject ref="m50" debuglabel="31:Images/anasillomos_juergeni_t2.png"/>
            </Representation>
          </StateDefinition>
          <StateDefinition id="s26" debuglabel="531:predominantly grey pubescent, T2 with apubescent stripe from antero-lateral corner to postero-median margin, T3-5 with narrower apubescent stripes as on T2">
            <Representation>
              <Label>predominantly grey pubescent, T2 with apubescent stripe from antero-lateral corner to postero-median margin, T3-5 with narrower apubescent stripes as on T2</Label>
              <MediaObject ref="m51" debuglabel="32:http://www.morphbank.net/?id=850997"/>
              <MediaObject ref="m52" debuglabel="30:Images/anasillomos_chrysopos_t2.png"/>
            </Representation>
          </StateDefinition>
        </States>
      </CategoricalCharacter>
      <CategoricalCharacter id="c14" debuglabel="313:acanthophorite spur color">
        <Representation>
          <Label>acanthophorite spur color</Label>
        </Representation>
        <States>
          <StateDefinition id="s27" debuglabel="320:white">
            <Representation>
              <Label>white</Label>
              <MediaObject ref="m53" debuglabel="13:http://www.morphbank.net/?id=850973"/>
            </Representation>
          </StateDefinition>
          <StateDefinition id="s28" debuglabel="536:yellowish">
            <Representation>
              <Label>yellowish</Label>
              <MediaObject ref="m54" debuglabel="32:http://www.morphbank.net/?id=850997"/>
            </Representation>
          </StateDefinition>
        </States>
      </CategoricalCharacter>
      <CategoricalCharacter id="c15" debuglabel="705:subepandrial sclerite ventrally">
        <Representation>
          <Label>subepandrial sclerite ventrally</Label>
        </Representation>
        <States>
          <StateDefinition id="s29" debuglabel="704:smooth (without protuberances)">
            <Representation>
              <Label>smooth (without protuberances)</Label>
              <MediaObject ref="m55" debuglabel="37:http://www.morphbank.net/?id=850969"/>
            </Representation>
          </StateDefinition>
          <StateDefinition id="s30" debuglabel="541:with median, wavy longitudinal ridge">
            <Representation>
              <Label>with median, wavy longitudinal ridge</Label>
              <MediaObject ref="m56" debuglabel="34:http://www.morphbank.net/?id=850992"/>
            </Representation>
          </StateDefinition>
        </States>
      </CategoricalCharacter>
      <CategoricalCharacter id="c16" debuglabel="543:aedeagal prong tip">
        <Representation>
          <Label>aedeagal prong tip</Label>
        </Representation>
        <States>
          <StateDefinition id="s31" debuglabel="544:pointed, without any protuberance">
            <Representation>
              <Label>pointed, without any protuberance</Label>
              <MediaObject ref="m57" debuglabel="34:http://www.morphbank.net/?id=850992"/>
            </Representation>
          </StateDefinition>
          <StateDefinition id="s32" debuglabel="545:pointed, with dorsal bipartite protuberance">
            <Representation>
              <Label>pointed, with dorsal bipartite protuberance</Label>
              <MediaObject ref="m58" debuglabel="37:http://www.morphbank.net/?id=850969"/>
            </Representation>
          </StateDefinition>
        </States>
      </CategoricalCharacter>
    </Characters>
    <CharacterTrees>
      <CharacterTree id="ct1" debuglabel="1:Default Feature Tree">
        <Representation>
          <Label>Default Feature Tree</Label>
        </Representation>
        <DesignedFor>
          <Role>InteractiveIdentification</Role>
        </DesignedFor>
        <Nodes>
          <Node id="cn1" debuglabel="2:head">
            <DescriptiveConcept ref="dc1" debuglabel="2:head"/>
          </Node>
          <CharNode>
            <Parent ref="cn1" debuglabel="2:head"/>
            <Character ref="c1" debuglabel="20:mystax"/>
          </CharNode>
          <CharNode>
            <Parent ref="cn1" debuglabel="2:head"/>
            <Character ref="c2" debuglabel="84:frons lateral margin setation"/>
          </CharNode>
          <CharNode>
            <Parent ref="cn1" debuglabel="2:head"/>
            <Character ref="c3" debuglabel="96:ocellar tubercle setation"/>
          </CharNode>
          <CharNode>
            <Parent ref="cn1" debuglabel="2:head"/>
            <Character ref="c4" debuglabel="107:median occipital sclerite (m ocp scl) setation"/>
          </CharNode>
          <Node id="cn2" debuglabel="185:antenna">
            <DescriptiveConcept ref="dc2" debuglabel="185:antenna"/>
          </Node>
          <CharNode>
            <Parent ref="cn2" debuglabel="185:antenna"/>
            <Character ref="c5" debuglabel="71:postpedicel length"/>
          </CharNode>
          <Node id="cn3" debuglabel="224:thorax">
            <DescriptiveConcept ref="dc3" debuglabel="224:thorax"/>
          </Node>
          <CharNode>
            <Parent ref="cn3" debuglabel="224:thorax"/>
            <Character ref="c6" debuglabel="228:antepronotum setation"/>
          </CharNode>
          <CharNode>
            <Parent ref="cn3" debuglabel="224:thorax"/>
            <Character ref="c7" debuglabel="238:postpronotum setation"/>
          </CharNode>
          <CharNode>
            <Parent ref="cn3" debuglabel="224:thorax"/>
            <Character ref="c8" debuglabel="263:anepisternum setation"/>
          </CharNode>
          <CharNode>
            <Parent ref="cn3" debuglabel="224:thorax"/>
            <Character ref="c9" debuglabel="279:scutum pubescence"/>
          </CharNode>
          <CharNode>
            <Parent ref="cn3" debuglabel="224:thorax"/>
            <Character ref="c10" debuglabel="315:dorsocentral (dc) setae"/>
          </CharNode>
          <CharNode>
            <Parent ref="cn3" debuglabel="224:thorax"/>
            <Character ref="c11" debuglabel="339:discal scutellar (ds sctl) setae"/>
          </CharNode>
          <Node id="cn4" debuglabel="518:abdomen">
            <DescriptiveConcept ref="dc4" debuglabel="518:abdomen"/>
          </Node>
          <CharNode>
            <Parent ref="cn4" debuglabel="518:abdomen"/>
            <Character ref="c12" debuglabel="159:T2-8 setation"/>
          </CharNode>
          <CharNode>
            <Parent ref="cn4" debuglabel="518:abdomen"/>
            <Character ref="c13" debuglabel="165:T2-8 pubescence"/>
          </CharNode>
          <Node id="cn5" debuglabel="547:female abdomen">
            <DescriptiveConcept ref="dc5" debuglabel="547:female abdomen"/>
          </Node>
          <CharNode>
            <Parent ref="cn5" debuglabel="547:female abdomen"/>
            <Character ref="c14" debuglabel="313:acanthophorite spur color"/>
          </CharNode>
          <Node id="cn6" debuglabel="638:male abdomen">
            <DescriptiveConcept ref="dc6" debuglabel="638:male abdomen"/>
          </Node>
          <CharNode>
            <Parent ref="cn6" debuglabel="638:male abdomen"/>
            <Character ref="c15" debuglabel="705:subepandrial sclerite ventrally"/>
          </CharNode>
          <CharNode>
            <Parent ref="cn6" debuglabel="638:male abdomen"/>
            <Character ref="c16" debuglabel="543:aedeagal prong tip"/>
          </CharNode>
        </Nodes>
      </CharacterTree>
    </CharacterTrees>
    <CodedDescriptions>
      <CodedDescription id="cd1" debuglabel="751:Anasillomos juergeni">
        <Representation>
          <Label>Anasillomos juergeni</Label>
        </Representation>
        <Scope>
          <TaxonName ref="t1" debuglabel="751:Anasillomos juergeni"/>
        </Scope>
        <SummaryData>
          <Categorical ref="c7" debuglabel="238:postpronotum setation">
            <State ref="s13" debuglabel="239:medially white setose, laterally long yellowish macrosetose"/>
          </Categorical>
          <Categorical ref="c11" debuglabel="339:discal scutellar (ds sctl) setae">
            <State ref="s21" debuglabel="340:present, long white setae in posterior half"/>
          </Categorical>
          <Categorical ref="c16" debuglabel="543:aedeagal prong tip">
            <State ref="s32" debuglabel="545:pointed, with dorsal bipartite protuberance"/>
          </Categorical>
          <Categorical ref="c3" debuglabel="96:ocellar tubercle setation">
            <State ref="s6" debuglabel="97:white setose and macrosetose"/>
          </Categorical>
          <Categorical ref="c15" debuglabel="705:subepandrial sclerite ventrally">
            <State ref="s29" debuglabel="704:smooth (without protuberances)"/>
          </Categorical>
          <Categorical ref="c6" debuglabel="228:antepronotum setation">
            <State ref="s11" debuglabel="230:white setose and macrosetae"/>
          </Categorical>
          <Categorical ref="c4" debuglabel="107:median occipital sclerite (m ocp scl) setation">
            <State ref="s8" debuglabel="109:with several white macrosetae"/>
          </Categorical>
          <Categorical ref="c12" debuglabel="159:T2-8 setation">
            <State ref="s23" debuglabel="160:white setose, setae longest on T2, medial setae directed laterally"/>
          </Categorical>
          <Categorical ref="c5" debuglabel="71:postpedicel length">
            <State ref="s9" debuglabel="72:almost 2x as long as scape and pedicel combined"/>
          </Categorical>
          <Categorical ref="c10" debuglabel="315:dorsocentral (dc) setae">
            <State ref="s19" debuglabel="316:1 white presutural dc macroseta and 3 white postsutural dc macrosetae"/>
          </Categorical>
          <Categorical ref="c13" debuglabel="165:T2-8 pubescence">
            <State ref="s25" debuglabel="166:lightly grey pubescent, medially with distinct longitudinal dark grey pubescent stripe"/>
          </Categorical>
          <Categorical ref="c9" debuglabel="279:scutum pubescence">
            <State ref="s17" debuglabel="284:predominantly grey pubescent, narrow paramedian stripes (just reaching past transverse suture) and sub-lateral spots (1 anterior and 2 posterior to transverse suture) brown pubescent"/>
          </Categorical>
          <Categorical ref="c2" debuglabel="84:frons lateral margin setation">
            <State ref="s4" debuglabel="85:white setose and macrosetose"/>
          </Categorical>
          <Categorical ref="c14" debuglabel="313:acanthophorite spur color">
            <State ref="s27" debuglabel="320:white"/>
          </Categorical>
          <Categorical ref="c1" debuglabel="20:mystax">
            <State ref="s1" debuglabel="752:white macrosetose"/>
          </Categorical>
          <Categorical ref="c8" debuglabel="263:anepisternum setation">
            <State ref="s15" debuglabel="264:anterior half asetose, posterior half long white setose"/>
          </Categorical>
        </SummaryData>
      </CodedDescription>
      <CodedDescription id="cd2" debuglabel="750:Anasillomos chrysopos">
        <Representation>
          <Label>Anasillomos chrysopos</Label>
        </Representation>
        <Scope>
          <TaxonName ref="t2" debuglabel="750:Anasillomos chrysopos"/>
        </Scope>
        <SummaryData>
          <Categorical ref="c2" debuglabel="84:frons lateral margin setation">
            <State ref="s3" debuglabel="343:white setose and light brown macrosetose"/>
          </Categorical>
          <Categorical ref="c1" debuglabel="20:mystax">
            <State ref="s2" debuglabel="342:white macrosetose on ventral margin and light brown macrosetose elsewhere"/>
          </Categorical>
          <Categorical ref="c8" debuglabel="263:anepisternum setation">
            <State ref="s16" debuglabel="443:anterior half asetose, dorso-medially white to light brown macrosetose (6-7 macrosetae), posterior half sparsely long white setose"/>
          </Categorical>
          <Categorical ref="c9" debuglabel="279:scutum pubescence">
            <State ref="s18" debuglabel="444:predominantly light brown pubescent, median stripe (extending beyond transverse suture) grey pubescent, paramedian stripes (reaching transverse suture) light brown pubescent, narrow grey pubescent stripes (merging with median stripe beyond transverse suture) grey pubescent, broad stripes (anteriorly wide and posteriorly narrow) brown pubescent (especially visible in anterior and lateral view), sub-lateral spots (1 anterior and 2 posterior to transverse suture) brown pubescent"/>
          </Categorical>
          <Categorical ref="c16" debuglabel="543:aedeagal prong tip">
            <State ref="s31" debuglabel="544:pointed, without any protuberance"/>
          </Categorical>
          <Categorical ref="c11" debuglabel="339:discal scutellar (ds sctl) setae">
            <State ref="s22" debuglabel="470:present, long white setae on posterior margin"/>
          </Categorical>
          <Categorical ref="c12" debuglabel="159:T2-8 setation">
            <State ref="s24" debuglabel="527:white setose, yellowish macrosetae postero-laterally on T2-4 (most pronounced on T2)"/>
          </Categorical>
          <Categorical ref="c6" debuglabel="228:antepronotum setation">
            <State ref="s12" debuglabel="425:white setose and light brown macrosetose"/>
          </Categorical>
          <Categorical ref="c7" debuglabel="238:postpronotum setation">
            <State ref="s14" debuglabel="426:white setose and light brown macrosetose"/>
          </Categorical>
          <Categorical ref="c13" debuglabel="165:T2-8 pubescence">
            <State ref="s26" debuglabel="531:predominantly grey pubescent, T2 with apubescent stripe from antero-lateral corner to postero-median margin, T3-5 with narrower apubescent stripes as on T2"/>
          </Categorical>
          <Categorical ref="c15" debuglabel="705:subepandrial sclerite ventrally">
            <State ref="s30" debuglabel="541:with median, wavy longitudinal ridge"/>
          </Categorical>
          <Categorical ref="c5" debuglabel="71:postpedicel length">
            <State ref="s10" debuglabel="419:1.5x as long as scape and pedicel combined"/>
          </Categorical>
          <Categorical ref="c3" debuglabel="96:ocellar tubercle setation">
            <State ref="s5" debuglabel="366:light brown setose and macrosetose"/>
          </Categorical>
          <Categorical ref="c10" debuglabel="315:dorsocentral (dc) setae">
            <State ref="s20" debuglabel="453:2 light brown presutural dc macroseta and 3-4 light brown postsutural dc macrosetae"/>
          </Categorical>
          <Categorical ref="c4" debuglabel="107:median occipital sclerite (m ocp scl) setation">
            <State ref="s7" debuglabel="367:with several light brown macrosetae"/>
          </Categorical>
          <Categorical ref="c14" debuglabel="313:acanthophorite spur color">
            <State ref="s28" debuglabel="536:yellowish"/>
          </Categorical>
        </SummaryData>
      </CodedDescription>
    </CodedDescriptions>
    <MediaObjects>
      <MediaObject id="m1" debuglabel="13:http://www.morphbank.net/?id=850973">
        <Representation>
          <Label>Morphbank 850973 (Anasillomos juergeni female lateral NMSA-DIP-66453)</Label>
        </Representation>
        <Type>Text</Type>
        <Source href="http://www.morphbank.net/?id=850973"/>
      </MediaObject>
      <MediaObject id="m10" debuglabel="7:Images/anasillomos_chrysopos_frons.png">
        <Representation>
          <Label>Anasillomos chrysopos head anterior</Label>
        </Representation>
        <Type>Image</Type>
        <Source href="file:/Users/td/Documents/Asiloidea/lucid_keys/asilidae/anasillomos/Media/Images/anasillomos_chrysopos_frons.png"/>
      </MediaObject>
      <MediaObject id="m11" debuglabel="35:http://www.morphbank.net/?id=850977">
        <Representation>
          <Label>Morphbank 850977</Label>
        </Representation>
        <Type>Text</Type>
        <Source href="http://www.morphbank.net/?id=850977"/>
      </MediaObject>
      <MediaObject id="m12" debuglabel="8:Images/anasillomos_juergeni_frons.png">
        <Representation>
          <Label>Anasillomos juergeni head anterior</Label>
        </Representation>
        <Type>Image</Type>
        <Source href="file:/Users/td/Documents/Asiloidea/lucid_keys/asilidae/anasillomos/Media/Images/anasillomos_juergeni_frons.png"/>
      </MediaObject>
      <MediaObject id="m13" debuglabel="4:http://www.morphbank.net/?id=850999">
        <Representation>
          <Label>Morphbank 850999</Label>
        </Representation>
        <Type>Text</Type>
        <Source href="http://www.morphbank.net/?id=850999"/>
      </MediaObject>
      <MediaObject id="m14" debuglabel="9:Images/anasillomos_chrysopos_ocellartubercle.png">
        <Representation>
          <Label>Anasillomos chrysopos head anterior</Label>
        </Representation>
        <Type>Image</Type>
        <Source href="file:/Users/td/Documents/Asiloidea/lucid_keys/asilidae/anasillomos/Media/Images/anasillomos_chrysopos_ocellartubercle.png"/>
      </MediaObject>
      <MediaObject id="m15" debuglabel="35:http://www.morphbank.net/?id=850977">
        <Representation>
          <Label>Morphbank 850977</Label>
        </Representation>
        <Type>Text</Type>
        <Source href="http://www.morphbank.net/?id=850977"/>
      </MediaObject>
      <MediaObject id="m16" debuglabel="10:Images/anasillomos_juergeni_ocellartubercle.png">
        <Representation>
          <Label>Anasillomos juergeni head anterior</Label>
        </Representation>
        <Type>Image</Type>
        <Source href="file:/Users/td/Documents/Asiloidea/lucid_keys/asilidae/anasillomos/Media/Images/anasillomos_juergeni_ocellartubercle.png"/>
      </MediaObject>
      <MediaObject id="m17" debuglabel="33:http://www.morphbank.net/?id=850995">
        <Representation>
          <Label>Morphbank 850995</Label>
        </Representation>
        <Type>Text</Type>
        <Source href="http://www.morphbank.net/?id=850995"/>
      </MediaObject>
      <MediaObject id="m18" debuglabel="11:Images/anasillomos_chrysopos_medialoccipital.png">
        <Representation>
          <Label>Anasillomos chrysopos head dorsal</Label>
        </Representation>
        <Type>Image</Type>
        <Source href="file:/Users/td/Documents/Asiloidea/lucid_keys/asilidae/anasillomos/Media/Images/anasillomos_chrysopos_medialoccipital.png"/>
      </MediaObject>
      <MediaObject id="m19" debuglabel="36:http://www.morphbank.net/?id=850975">
        <Representation>
          <Label>Morphbank 850975</Label>
        </Representation>
        <Type>Text</Type>
        <Source href="http://www.morphbank.net/?id=850975"/>
      </MediaObject>
      <MediaObject id="m2" debuglabel="3:Images/anasillomos_juergeni_850973.png">
        <Representation>
          <Label>Anasillomos juergeni female lateral (NMSA-DIP-66453)</Label>
        </Representation>
        <Type>Image</Type>
        <Source href="file:/Users/td/Documents/Asiloidea/lucid_keys/asilidae/anasillomos/Media/Images/anasillomos_juergeni_850973.png"/>
      </MediaObject>
      <MediaObject id="m20" debuglabel="12:Images/anasillomos_juergeni_medialoccipital.png">
        <Representation>
          <Label>Anasillomos juergeni head dorsal</Label>
        </Representation>
        <Type>Image</Type>
        <Source href="file:/Users/td/Documents/Asiloidea/lucid_keys/asilidae/anasillomos/Media/Images/anasillomos_juergeni_medialoccipital.png"/>
      </MediaObject>
      <MediaObject id="m21" debuglabel="36:http://www.morphbank.net/?id=850975">
        <Representation>
          <Label>Moprhbank 850975</Label>
        </Representation>
        <Type>Text</Type>
        <Source href="http://www.morphbank.net/?id=850975"/>
      </MediaObject>
      <MediaObject id="m22" debuglabel="16:Images/anasillomos_juergeni_antepronotum.png">
        <Representation>
          <Label>Anasillomos juergeni head and anterior thorax dorsal</Label>
        </Representation>
        <Type>Image</Type>
        <Source href="file:/Users/td/Documents/Asiloidea/lucid_keys/asilidae/anasillomos/Media/Images/anasillomos_juergeni_antepronotum.png"/>
      </MediaObject>
      <MediaObject id="m23" debuglabel="33:http://www.morphbank.net/?id=850995">
        <Representation>
          <Label>Morphbank 850995</Label>
        </Representation>
        <Type>Text</Type>
        <Source href="http://www.morphbank.net/?id=850995"/>
      </MediaObject>
      <MediaObject id="m24" debuglabel="15:Images/anasillomos_chrysopos_antepronotum.png">
        <Representation>
          <Label>Anasillomos chrysopos head and anterior thorax dorsal</Label>
        </Representation>
        <Type>Image</Type>
        <Source href="file:/Users/td/Documents/Asiloidea/lucid_keys/asilidae/anasillomos/Media/Images/anasillomos_chrysopos_antepronotum.png"/>
      </MediaObject>
      <MediaObject id="m25" debuglabel="36:http://www.morphbank.net/?id=850975">
        <Representation>
          <Label>Morphbank 850975</Label>
        </Representation>
        <Type>Text</Type>
        <Source href="http://www.morphbank.net/?id=850975"/>
      </MediaObject>
      <MediaObject id="m26" debuglabel="17:Images/anasillomos_juergeni_postpronotum.png">
        <Representation>
          <Label>Anasillomos juergeni head and anterior thorax dorsal</Label>
        </Representation>
        <Type>Image</Type>
        <Source href="file:/Users/td/Documents/Asiloidea/lucid_keys/asilidae/anasillomos/Media/Images/anasillomos_juergeni_postpronotum.png"/>
      </MediaObject>
      <MediaObject id="m27" debuglabel="33:http://www.morphbank.net/?id=850995">
        <Representation>
          <Label>Morphbank 850995</Label>
        </Representation>
        <Type>Text</Type>
        <Source href="http://www.morphbank.net/?id=850995"/>
      </MediaObject>
      <MediaObject id="m28" debuglabel="18:Images/anasillomos_chrysopos_postpronotum.png">
        <Representation>
          <Label>Anasillomos chrysopos head and anterior thorax dorsal</Label>
        </Representation>
        <Type>Image</Type>
        <Source href="file:/Users/td/Documents/Asiloidea/lucid_keys/asilidae/anasillomos/Media/Images/anasillomos_chrysopos_postpronotum.png"/>
      </MediaObject>
      <MediaObject id="m29" debuglabel="13:http://www.morphbank.net/?id=850973">
        <Representation>
          <Label>Morphbank 85973</Label>
        </Representation>
        <Type>Text</Type>
        <Source href="http://www.morphbank.net/?id=850973"/>
      </MediaObject>
      <MediaObject id="m3" debuglabel="32:http://www.morphbank.net/?id=850997">
        <Representation>
          <Label>Morphbank 850997 (Anasillomos chrysopos female lateral NMSA-DIP-66452)</Label>
        </Representation>
        <Type>Text</Type>
        <Source href="http://www.morphbank.net/?id=850997"/>
      </MediaObject>
      <MediaObject id="m30" debuglabel="19:Images/anasillomos_juergeni_anepisternum.png">
        <Representation>
          <Label>Anasillomos juergeni pleuron</Label>
        </Representation>
        <Type>Image</Type>
        <Source href="file:/Users/td/Documents/Asiloidea/lucid_keys/asilidae/anasillomos/Media/Images/anasillomos_juergeni_anepisternum.png"/>
      </MediaObject>
      <MediaObject id="m31" debuglabel="32:http://www.morphbank.net/?id=850997">
        <Representation>
          <Label>Morphbank 850997</Label>
        </Representation>
        <Type>Text</Type>
        <Source href="http://www.morphbank.net/?id=850997"/>
      </MediaObject>
      <MediaObject id="m32" debuglabel="21:Images/anasillomos_chrysopos_anepisternum.png">
        <Representation>
          <Label>Anasillomos chrysopos pleuron</Label>
        </Representation>
        <Type>Image</Type>
        <Source href="file:/Users/td/Documents/Asiloidea/lucid_keys/asilidae/anasillomos/Media/Images/anasillomos_chrysopos_anepisternum.png"/>
      </MediaObject>
      <MediaObject id="m33" debuglabel="36:http://www.morphbank.net/?id=850975">
        <Representation>
          <Label>Morphbank 850975</Label>
        </Representation>
        <Type>Text</Type>
        <Source href="http://www.morphbank.net/?id=850975"/>
      </MediaObject>
      <MediaObject id="m34" debuglabel="22:Images/anasillomos_juergeni_scutum.png">
        <Representation>
          <Label>Anasillomos juergeni scutum dorsal</Label>
        </Representation>
        <Type>Image</Type>
        <Source href="file:/Users/td/Documents/Asiloidea/lucid_keys/asilidae/anasillomos/Media/Images/anasillomos_juergeni_scutum.png"/>
      </MediaObject>
      <MediaObject id="m35" debuglabel="33:http://www.morphbank.net/?id=850995">
        <Representation>
          <Label>Moprhbank 850995</Label>
        </Representation>
        <Type>Text</Type>
        <Source href="http://www.morphbank.net/?id=850995"/>
      </MediaObject>
      <MediaObject id="m36" debuglabel="23:Images/anasillomos_chrysopos_scutum.png">
        <Representation>
          <Label>Anasillomos chrysopos scutum dorsal</Label>
        </Representation>
        <Type>Image</Type>
        <Source href="file:/Users/td/Documents/Asiloidea/lucid_keys/asilidae/anasillomos/Media/Images/anasillomos_chrysopos_scutum.png"/>
      </MediaObject>
      <MediaObject id="m37" debuglabel="36:http://www.morphbank.net/?id=850975">
        <Representation>
          <Label>Morphbank 850975</Label>
        </Representation>
        <Type>Text</Type>
        <Source href="http://www.morphbank.net/?id=850975"/>
      </MediaObject>
      <MediaObject id="m38" debuglabel="24:Images/anasillomos_juergeni_scutum_dcs.png">
        <Representation>
          <Label>Anasillomos juergeni scutum dorsal</Label>
        </Representation>
        <Type>Image</Type>
        <Source href="file:/Users/td/Documents/Asiloidea/lucid_keys/asilidae/anasillomos/Media/Images/anasillomos_juergeni_scutum_dcs.png"/>
      </MediaObject>
      <MediaObject id="m39" debuglabel="33:http://www.morphbank.net/?id=850995">
        <Representation>
          <Label>Morphbank 850995</Label>
        </Representation>
        <Type>Text</Type>
        <Source href="http://www.morphbank.net/?id=850995"/>
      </MediaObject>
      <MediaObject id="m4" debuglabel="14:Images/anasillomos_chrysopos_850997.png">
        <Representation>
          <Label>Anasillomos chrysopos female lateral (NMSA-DIP-66452)</Label>
        </Representation>
        <Type>Image</Type>
        <Source href="file:/Users/td/Documents/Asiloidea/lucid_keys/asilidae/anasillomos/Media/Images/anasillomos_chrysopos_850997.png"/>
      </MediaObject>
      <MediaObject id="m40" debuglabel="25:Images/anasillomos_chrysopos_scutum_dcs.png">
        <Representation>
          <Label>Anasillomos chrysopos scutum dorsal</Label>
        </Representation>
        <Type>Image</Type>
        <Source href="file:/Users/td/Documents/Asiloidea/lucid_keys/asilidae/anasillomos/Media/Images/anasillomos_chrysopos_scutum_dcs.png"/>
      </MediaObject>
      <MediaObject id="m41" debuglabel="36:http://www.morphbank.net/?id=850975">
        <Representation>
          <Label>Morphbank 850975</Label>
        </Representation>
        <Type>Text</Type>
        <Source href="http://www.morphbank.net/?id=850975"/>
      </MediaObject>
      <MediaObject id="m42" debuglabel="26:Images/anasillomos_juergeni_scutellum.png">
        <Representation>
          <Label>Anasillomos juergeni scutum + scutellum dorsal</Label>
        </Representation>
        <Type>Image</Type>
        <Source href="file:/Users/td/Documents/Asiloidea/lucid_keys/asilidae/anasillomos/Media/Images/anasillomos_juergeni_scutellum.png"/>
      </MediaObject>
      <MediaObject id="m43" debuglabel="33:http://www.morphbank.net/?id=850995">
        <Representation>
          <Label>Morphbank 850995</Label>
        </Representation>
        <Type>Text</Type>
        <Source href="http://www.morphbank.net/?id=850995"/>
      </MediaObject>
      <MediaObject id="m44" debuglabel="27:Images/anasillomos_chrysopos_scutellum.png">
        <Representation>
          <Label>Anasillomos chrysopos scutum + scutellum dorsal</Label>
        </Representation>
        <Type>Image</Type>
        <Source href="file:/Users/td/Documents/Asiloidea/lucid_keys/asilidae/anasillomos/Media/Images/anasillomos_chrysopos_scutellum.png"/>
      </MediaObject>
      <MediaObject id="m45" debuglabel="13:http://www.morphbank.net/?id=850973">
        <Representation>
          <Label>Moprhbank 850973</Label>
        </Representation>
        <Type>Text</Type>
        <Source href="http://www.morphbank.net/?id=850973"/>
      </MediaObject>
      <MediaObject id="m46" debuglabel="29:Images/anasillomos_juergeni_t2-4.png">
        <Representation>
          <Label>Anasillomos juergeni abdomen lateral</Label>
        </Representation>
        <Type>Image</Type>
        <Source href="file:/Users/td/Documents/Asiloidea/lucid_keys/asilidae/anasillomos/Media/Images/anasillomos_juergeni_t2-4.png"/>
      </MediaObject>
      <MediaObject id="m47" debuglabel="32:http://www.morphbank.net/?id=850997">
        <Representation>
          <Label>Morphbank 850997</Label>
        </Representation>
        <Type>Text</Type>
        <Source href="http://www.morphbank.net/?id=850997"/>
      </MediaObject>
      <MediaObject id="m48" debuglabel="28:Images/anasillomos_chrysopos_t2-4.png">
        <Representation>
          <Label>Anasillomos chrysopos abdomen lateral</Label>
        </Representation>
        <Type>Image</Type>
        <Source href="file:/Users/td/Documents/Asiloidea/lucid_keys/asilidae/anasillomos/Media/Images/anasillomos_chrysopos_t2-4.png"/>
      </MediaObject>
      <MediaObject id="m49" debuglabel="13:http://www.morphbank.net/?id=850973">
        <Representation>
          <Label>Morphbank 850973</Label>
        </Representation>
        <Type>Text</Type>
        <Source href="http://www.morphbank.net/?id=850973"/>
      </MediaObject>
      <MediaObject id="m5" debuglabel="35:http://www.morphbank.net/?id=850977">
        <Representation>
          <Label>Morphbank 850977</Label>
        </Representation>
        <Type>Text</Type>
        <Source href="http://www.morphbank.net/?id=850977"/>
      </MediaObject>
      <MediaObject id="m50" debuglabel="31:Images/anasillomos_juergeni_t2.png">
        <Representation>
          <Label>Anasillomos juergeni abdomen lateral</Label>
        </Representation>
        <Type>Image</Type>
        <Source href="file:/Users/td/Documents/Asiloidea/lucid_keys/asilidae/anasillomos/Media/Images/anasillomos_juergeni_t2.png"/>
      </MediaObject>
      <MediaObject id="m51" debuglabel="32:http://www.morphbank.net/?id=850997">
        <Representation>
          <Label>Morphbank 850997</Label>
        </Representation>
        <Type>Text</Type>
        <Source href="http://www.morphbank.net/?id=850997"/>
      </MediaObject>
      <MediaObject id="m52" debuglabel="30:Images/anasillomos_chrysopos_t2.png">
        <Representation>
          <Label>Anasillomos chrysopos abdomen lateral</Label>
        </Representation>
        <Type>Image</Type>
        <Source href="file:/Users/td/Documents/Asiloidea/lucid_keys/asilidae/anasillomos/Media/Images/anasillomos_chrysopos_t2.png"/>
      </MediaObject>
      <MediaObject id="m53" debuglabel="13:http://www.morphbank.net/?id=850973">
        <Representation>
          <Label>Morphbank 850973</Label>
        </Representation>
        <Type>Text</Type>
        <Source href="http://www.morphbank.net/?id=850973"/>
      </MediaObject>
      <MediaObject id="m54" debuglabel="32:http://www.morphbank.net/?id=850997">
        <Representation>
          <Label>Morphbank 850997</Label>
        </Representation>
        <Type>Text</Type>
        <Source href="http://www.morphbank.net/?id=850997"/>
      </MediaObject>
      <MediaObject id="m55" debuglabel="37:http://www.morphbank.net/?id=850969">
        <Representation>
          <Label>Moprhbank 850969</Label>
        </Representation>
        <Type>Text</Type>
        <Source href="http://www.morphbank.net/?id=850969"/>
      </MediaObject>
      <MediaObject id="m56" debuglabel="34:http://www.morphbank.net/?id=850992">
        <Representation>
          <Label>Morphbank 850992</Label>
        </Representation>
        <Type>Text</Type>
        <Source href="http://www.morphbank.net/?id=850992"/>
      </MediaObject>
      <MediaObject id="m57" debuglabel="34:http://www.morphbank.net/?id=850992">
        <Representation>
          <Label>Moprhbank 850992</Label>
        </Representation>
        <Type>Text</Type>
        <Source href="http://www.morphbank.net/?id=850992"/>
      </MediaObject>
      <MediaObject id="m58" debuglabel="37:http://www.morphbank.net/?id=850969">
        <Representation>
          <Label>Morphbank 850969</Label>
        </Representation>
        <Type>Text</Type>
        <Source href="http://www.morphbank.net/?id=850969"/>
      </MediaObject>
      <MediaObject id="m6" debuglabel="5:Images/anasillomos_juergeni_mystax.png">
        <Representation>
          <Label>Anasillomos juergeni head anterior</Label>
        </Representation>
        <Type>Image</Type>
        <Source href="file:/Users/td/Documents/Asiloidea/lucid_keys/asilidae/anasillomos/Media/Images/anasillomos_juergeni_mystax.png"/>
      </MediaObject>
      <MediaObject id="m7" debuglabel="4:http://www.morphbank.net/?id=850999">
        <Representation>
          <Label>Morphbank 850999</Label>
        </Representation>
        <Type>Text</Type>
        <Source href="http://www.morphbank.net/?id=850999"/>
      </MediaObject>
      <MediaObject id="m8" debuglabel="6:Images/anasillomos_chrysopos_mystax.png">
        <Representation>
          <Label>Anasillomos chrysopos head anterior</Label>
        </Representation>
        <Type>Image</Type>
        <Source href="file:/Users/td/Documents/Asiloidea/lucid_keys/asilidae/anasillomos/Media/Images/anasillomos_chrysopos_mystax.png"/>
      </MediaObject>
      <MediaObject id="m9" debuglabel="4:http://www.morphbank.net/?id=850999">
        <Representation>
          <Label>Morphbank 850999</Label>
        </Representation>
        <Type>Text</Type>
        <Source href="http://www.morphbank.net/?id=850999"/>
      </MediaObject>
    </MediaObjects>
  </Dataset>
</Datasets>
