# Supplementary material for: Review of Anasillomos Londt, 1983 with the description of a new species (Insecta: Diptera: Asilidae)
Source: Biodivers Data J. 2015 Mar 5;(3):e4652. doi: 10.3897/BDJ.3.e4652 (PMC4355677; doi:10.3897/BDJ.3.e4652)
Supplement: XML Treatment for Anasillomos [file BDJ.3.e4652-treatment1.xml]

<!DOCTYPE tp:taxon-treatment
  PUBLIC "-//TaxonX//DTD Taxonomic Treatment Publishing DTD v0 20100105//EN" "tax-treatment-NSO.dtd">
<tp:taxon-treatment xmlns:tp="http://www.plazi.org/taxpub"><tp:treatment-meta><mixed-citation publication-type="journal"><person-group><name><surname>Dikow</surname><given-names>Torsten</given-names></name></person-group><article-title>Review of <italic><tp:taxon-name><tp:taxon-name-part taxon-name-part-type="genus">Anasillomos</tp:taxon-name-part></tp:taxon-name></italic> Londt, 1983 with the description of a new species (<tp:taxon-name><tp:taxon-name-part taxon-name-part-type="class">Insecta</tp:taxon-name-part></tp:taxon-name>: <tp:taxon-name><tp:taxon-name-part taxon-name-part-type="order">Diptera</tp:taxon-name-part></tp:taxon-name>: <tp:taxon-name><tp:taxon-name-part taxon-name-part-type="family">Asilidae</tp:taxon-name-part></tp:taxon-name>)</article-title><source>Biodivers Data J</source><day>05</day><month>3</month><year>2015</year><volume>2015</volume><issue>3</issue><pub-id pub-id-type="doi">10.3897/BDJ.3.e4652</pub-id></mixed-citation></tp:treatment-meta><tp:nomenclature><tp:taxon-name>
            <tp:taxon-name-part taxon-name-part-type="genus">Anasillomos</tp:taxon-name-part>
            <object-id xmlns:xlink="http://www.w3.org/1999/xlink" content-type="zoobank" xlink:type="simple" object-id-type="ZooBank">urn:lsid:zoobank.org:act:8C4E1B5F-2A3F-4B9E-92E2-AB8EC22DA046</object-id>
          </tp:taxon-name><tp:taxon-authority>Londt, 1983</tp:taxon-authority><tp:nomenclature-citation-list><tp:nomenclature-citation><tp:taxon-name>
                <tp:taxon-name-part taxon-name-part-type="genus">Anasillomos</tp:taxon-name-part>
              </tp:taxon-name><tp:type-species><tp:taxon-name><tp:taxon-name-part taxon-name-part-type="genus">Anasillomos</tp:taxon-name-part> <tp:taxon-name-part taxon-name-part-type="species">chrysopos</tp:taxon-name-part></tp:taxon-name></tp:type-species><comment> Londt, 1983<xref ref-type="bibr" rid="B827030">Londt 1983</xref>: 284. </comment></tp:nomenclature-citation></tp:nomenclature-citation-list></tp:nomenclature><tp:treatment-sec sec-type="Diagnosis"><title>Diagnosis</title><p><italic><tp:taxon-name><tp:taxon-name-part taxon-name-part-type="genus">Anasillomos</tp:taxon-name-part></tp:taxon-name></italic> has been included in the most recent key to Afrotropical <tp:taxon-name><tp:taxon-name-part taxon-name-part-type="subfamily">Stenopogoninae</tp:taxon-name-part></tp:taxon-name> <italic>sensu</italic> <xref ref-type="bibr" rid="B1224730">Papavero (1973)</xref> and <xref ref-type="bibr" rid="B1224740">Geller-Grimm (2004)</xref> with setose anatergites by <xref ref-type="bibr" rid="B1224750">Londt (2012)</xref>. It can easily be distinguished from other southern African assassin-fly genera by the presence of strong macrosetae on the antepronotum, lateral postpronotum, and postpronotal lobes.</p></tp:treatment-sec><tp:treatment-sec sec-type="Taxon discussion"><title>Taxon discussion</title><p>The phylogenetic studies on <tp:taxon-name><tp:taxon-name-part taxon-name-part-type="family">Asilidae</tp:taxon-name-part></tp:taxon-name> based on both morphological (<xref ref-type="bibr" rid="B892820">Dikow 2009a</xref>) and combined morphological and molecular data (<xref ref-type="bibr" rid="B1158420">Dikow 2009b</xref>) did not include representatives of <italic><tp:taxon-name><tp:taxon-name-part taxon-name-part-type="genus">Anasillomos</tp:taxon-name-part></tp:taxon-name></italic> and therefore the taxon cannot be directly placed in the phylogenetic classification proposed in <xref ref-type="bibr" rid="B892820">Dikow (2009a)</xref>. The external morphology suggests that <italic><tp:taxon-name><tp:taxon-name-part taxon-name-part-type="genus">Anasillomos</tp:taxon-name-part></tp:taxon-name></italic> belongs to the <tp:taxon-name><tp:taxon-name-part taxon-name-part-type="subfamily">Stenopogoninae</tp:taxon-name-part></tp:taxon-name> <italic>sensu</italic> <xref ref-type="bibr" rid="B892820">Dikow (2009a)</xref> based on similarities to <italic><tp:taxon-name><tp:taxon-name-part taxon-name-part-type="genus">Daspletis</tp:taxon-name-part></tp:taxon-name></italic> Loew, 1859 and <italic><tp:taxon-name><tp:taxon-name-part taxon-name-part-type="genus">Microstylum</tp:taxon-name-part></tp:taxon-name></italic> Macquart, 1838 such as the male terminalia with a medio-distally projecting hypandrium (also known in other southern African genera though). These two genera have been included in <tp:taxon-name><tp:taxon-name-part taxon-name-part-type="subfamily">Stenopogoninae</tp:taxon-name-part></tp:taxon-name>: <tp:taxon-name>Enigmomorphini</tp:taxon-name> by <xref ref-type="bibr" rid="B892820">Dikow (2009a)</xref>. However, only the inclusion of <italic><tp:taxon-name><tp:taxon-name-part taxon-name-part-type="genus">Anasillomos</tp:taxon-name-part></tp:taxon-name></italic> specimens in a cladistic analysis can place this genus phylogenetically as overall similarity does not necessarily provide evidence as to the evolutionary relationships.</p></tp:treatment-sec><ref-list><ref id="B827030"><element-citation xmlns:xlink="http://www.w3.org/1999/xlink" publication-type="article" xlink:type="simple"><person-group person-group-type="author"><name name-style="western"><surname>Londt</surname><given-names>J. G. H.</given-names></name></person-group><year>1983</year><article-title>The genus <italic><tp:taxon-name><tp:taxon-name-part taxon-name-part-type="genus">Daspletis</tp:taxon-name-part></tp:taxon-name></italic> Loew, 1858 and the description of two new genera, <italic><tp:taxon-name><tp:taxon-name-part taxon-name-part-type="genus">Anasillomos</tp:taxon-name-part></tp:taxon-name></italic> and <italic><tp:taxon-name><tp:taxon-name-part taxon-name-part-type="genus">Remotomyia</tp:taxon-name-part></tp:taxon-name></italic> (<tp:taxon-name><tp:taxon-name-part taxon-name-part-type="order">Diptera</tp:taxon-name-part></tp:taxon-name>: <tp:taxon-name><tp:taxon-name-part taxon-name-part-type="family">Asilidae</tp:taxon-name-part></tp:taxon-name>: <tp:taxon-name><tp:taxon-name-part taxon-name-part-type="subfamily">Stenopogoninae</tp:taxon-name-part></tp:taxon-name>)</article-title><source>Journal of the Entomological Society of Southern Africa</source><volume>46</volume><issue>2</issue><fpage>283</fpage><lpage>308</lpage><comment content-type="language">English</comment><pub-id pub-id-type="doi">10.5281/zenodo.11781</pub-id></element-citation></ref><ref id="B1224730"><element-citation xmlns:xlink="http://www.w3.org/1999/xlink" publication-type="article" xlink:type="simple"><person-group person-group-type="author"><name name-style="western"><surname>Papavero</surname><given-names>N.</given-names></name></person-group><year>1973</year><article-title>Studies of <tp:taxon-name><tp:taxon-name-part taxon-name-part-type="family">Asilidae</tp:taxon-name-part></tp:taxon-name> (<tp:taxon-name><tp:taxon-name-part taxon-name-part-type="order">Diptera</tp:taxon-name-part></tp:taxon-name>) systematics and evolution. I. A preliminary classification in subfamilies</article-title><source>Arquivos de Zoologia</source><volume>23</volume><issue>3</issue><fpage>217</fpage><lpage>274</lpage><comment content-type="language">English</comment><uri xlink:type="simple">http://archive.is/I5BJ</uri></element-citation></ref><ref id="B1224740"><element-citation xmlns:xlink="http://www.w3.org/1999/xlink" publication-type="article" xlink:type="simple"><person-group person-group-type="author"><name name-style="western"><surname>Geller-Grimm</surname><given-names>F.</given-names></name></person-group><year>2004</year><article-title>World catalogue of the genera of the family <tp:taxon-name><tp:taxon-name-part taxon-name-part-type="family">Asilidae</tp:taxon-name-part></tp:taxon-name> (<tp:taxon-name><tp:taxon-name-part taxon-name-part-type="order">Diptera</tp:taxon-name-part></tp:taxon-name>)</article-title><source>Studia dipterologica</source><volume>10</volume><issue>2</issue><fpage>473</fpage><lpage>526</lpage><comment content-type="language">English</comment><pub-id pub-id-type="doi">10.5281/zenodo.14704</pub-id></element-citation></ref><ref id="B1224750"><element-citation xmlns:xlink="http://www.w3.org/1999/xlink" publication-type="article" xlink:type="simple"><person-group person-group-type="author"><name name-style="western"><surname>Londt</surname><given-names>J. G. H.</given-names></name></person-group><year>2012</year><article-title><italic><tp:taxon-name><tp:taxon-name-part taxon-name-part-type="genus">Fishermyia</tp:taxon-name-part> <tp:taxon-name-part taxon-name-part-type="species">stuckenbergi</tp:taxon-name-part></tp:taxon-name></italic>, a new genus and species of Afrotropical robber-fly from Madagascar (<tp:taxon-name><tp:taxon-name-part taxon-name-part-type="order">Diptera</tp:taxon-name-part></tp:taxon-name>: <tp:taxon-name><tp:taxon-name-part taxon-name-part-type="family">Asilidae</tp:taxon-name-part></tp:taxon-name>: <tp:taxon-name><tp:taxon-name-part taxon-name-part-type="subfamily">Stenopogoninae</tp:taxon-name-part></tp:taxon-name>)</article-title><source>African Invertebrates</source><volume>53</volume><issue>1</issue><fpage>221</fpage><lpage>230</lpage><comment content-type="language">English</comment><uri xlink:type="simple">http://africaninvertebrates.org/ojs/index.php/AI/article/view/35</uri></element-citation></ref><ref id="B892820"><element-citation xmlns:xlink="http://www.w3.org/1999/xlink" publication-type="article" xlink:type="simple"><person-group person-group-type="author"><name name-style="western"><surname>Dikow</surname><given-names>Torsten</given-names></name></person-group><year>2009</year><article-title>Phylogeny of <tp:taxon-name><tp:taxon-name-part taxon-name-part-type="family">Asilidae</tp:taxon-name-part></tp:taxon-name> inferred from morphological characters of imagines (<tp:taxon-name><tp:taxon-name-part taxon-name-part-type="class">Insecta</tp:taxon-name-part></tp:taxon-name>: <tp:taxon-name><tp:taxon-name-part taxon-name-part-type="order">Diptera</tp:taxon-name-part></tp:taxon-name>: <tp:taxon-name><tp:taxon-name-part taxon-name-part-type="suborder">Brachycera</tp:taxon-name-part></tp:taxon-name>: <tp:taxon-name><tp:taxon-name-part taxon-name-part-type="superfamily">Asiloidea</tp:taxon-name-part></tp:taxon-name>)</article-title><source>Bulletin of the American Museum of Natural History</source><volume>319</volume><fpage>1</fpage><lpage>175</lpage><comment content-type="language">English</comment><uri xlink:type="simple">http://hdl.handle.net/2246/5949</uri></element-citation></ref><ref id="B1158420"><element-citation xmlns:xlink="http://www.w3.org/1999/xlink" publication-type="article" xlink:type="simple"><person-group person-group-type="author"><name name-style="western"><surname>Dikow</surname><given-names>Torsten</given-names></name></person-group><year>2009</year><article-title>A phylogenetic hypothesis for <tp:taxon-name><tp:taxon-name-part taxon-name-part-type="family">Asilidae</tp:taxon-name-part></tp:taxon-name> based on a total evidence analysis of morphological and DNA sequence data (<tp:taxon-name><tp:taxon-name-part taxon-name-part-type="class">Insecta</tp:taxon-name-part></tp:taxon-name>: <tp:taxon-name><tp:taxon-name-part taxon-name-part-type="order">Diptera</tp:taxon-name-part></tp:taxon-name>: <tp:taxon-name><tp:taxon-name-part taxon-name-part-type="suborder">Brachycera</tp:taxon-name-part></tp:taxon-name>: <tp:taxon-name><tp:taxon-name-part taxon-name-part-type="superfamily">Asiloidea</tp:taxon-name-part></tp:taxon-name>)</article-title><source>Organisms Diversity &amp; Evolution</source><volume>9</volume><issue>3</issue><fpage>165</fpage><lpage>188</lpage><comment content-type="language">English</comment><pub-id pub-id-type="doi">10.1016/j.ode.2009.02.004</pub-id></element-citation></ref></ref-list></tp:taxon-treatment>
